# Supplementary material for: Crystal structure of 5-hy­droxy-5-propyl­barbituric acid
Source: Acta Crystallogr E Crystallogr Commun. 2015 Oct 14;71(Pt 11):1311–4. doi: 10.1107/S2056989015018769 (PMC4645085; doi:10.1107/S2056989015018769)
Supplement: Supplementary file 1 [file e-71-01311-sup1.cif]

##############################################################################
#                                                                            #
# This CIF contains the data in a paper accepted for publication in          #
# Acta Crystallographica Section E. It conforms to the requirements of       #
# Notes for Authors for Acta Crystallographica Section E, and has been       #
# peer reviewed under the auspices of the IUCr Commission on Journals.       #
#                                                                            #
# Full details of the Crystallographic Information File format               #
# are given in the paper "The Crystallographic Information File (CIF):       #
# a New Standard Archive File for Crystallography" by S. R. Hall, F. H.      #
# Allen and I. D. Brown [Acta Cryst. (1991), A47, 655-685].                  #
#                                                                            #
# The current version of the core CIF dictionary is obtainable from          #
# ftp://ftp.iucr.org/pub/cif_core.dic.                                       #
#                                                                            #
# Software is freely available for graphical display of the structure(s)     #
# in this CIF. For information consult the CIF software page                 #
# http://www.iucr.org/resources/cif/software.                                #
#                                                                            #
# This file may be used for bona fide research purposes within the           #
# scientific community so long as proper attribution is given to the journal # 
# article from which it was obtained.                                        #
#                                                                            #
##############################################################################
data_I
_database_code_depnum_ccdc_archive 'CCDC 1429681'
_audit_creation_method     SHELXL-2014/6
_chemical_name_systematic
;
5-Hydroxy-5-propylpyrimidine-2,4,6(1<i>H</i>,3<i>H</i>),5<i>H</i>)-trione
;
_chemical_name_common     '5-Hydroxy-5-propylbarbituric acid'
_chemical_formula_moiety     'C7 H10 N2 O4'
_chemical_formula_sum     'C7 H10 N2 O4'
_chemical_formula_iupac     'C7 H10 N2 O4'
_chemical_formula_weight     186.17
_chemical_melting_point     ?
_shelx_space_group_comment
;
The symmetry employed for this shelxl refinement is uniquely defined
by the following loop, which should always be used as a source of
symmetry information in preference to the above space-group names.
They are only intended as comments.
;
_space_group_crystal_system     monoclinic
_space_group_name_H-M_alt     'P 21/n'
_space_group_name_Hall     '-P 2yn'
loop_
    _space_group_symop_operation_xyz
    'x, y, z'
    '-x+1/2, y+1/2, -z+1/2'
    '-x, -y, -z'
    'x-1/2, -y-1/2, z-1/2'
_cell_length_a     10.7862(8)
_cell_length_b     6.7093(5)
_cell_length_c     11.7365(6)
_cell_angle_alpha     90
_cell_angle_beta     98.632(6)
_cell_angle_gamma     90
_cell_volume     839.72(10)
_cell_formula_units_Z     4
_cell_measurement_reflns_used     3013
_cell_measurement_theta_min     2.3830
_cell_measurement_theta_max     27.4920
_cell_measurement_temperature     100(2)
_exptl_crystal_description     cube
_exptl_crystal_colour     colourless
_exptl_crystal_size_max     0.050
_exptl_crystal_size_mid     0.050
_exptl_crystal_size_min     0.050
_exptl_crystal_density_diffrn     1.473
_exptl_crystal_F_000     392
_exptl_absorpt_coefficient_mu     0.122
_exptl_absorpt_correction_type     multi-scan
_exptl_absorpt_process_details
;
(CrysAlisPro; Agilent, 2014)
;
_shelx_estimated_absorpt_T_min     0.994
_shelx_estimated_absorpt_T_max     0.994
_exptl_absorpt_correction_T_min     0.80867
_exptl_absorpt_correction_T_max     1.00000
_diffrn_ambient_temperature     100(2)
_diffrn_radiation_type     'Mo K\a'
_diffrn_radiation_wavelength     0.71073
_diffrn_radiation_monochromator     'Graphite Monochromator'
_diffrn_measurement_device_type
;
Rigaku Saturn724+
;
_diffrn_measurement_device
;
AFC12 (Right): Kappa 3 circle
;
_diffrn_measurement_method     'profile data from \w-scans'
_diffrn_detector_area_resol_mean     28.5714
_diffrn_reflns_number     5354
_diffrn_reflns_av_R_equivalents     0.0338
_diffrn_reflns_theta_min     2.392
_diffrn_reflns_theta_max     26.372
_diffrn_reflns_theta_full     25.242
_diffrn_measured_fraction_theta_max     1.000
_diffrn_measured_fraction_theta_full     1.000
_diffrn_reflns_limit_h_min     -12
_diffrn_reflns_limit_h_max     13
_diffrn_reflns_limit_k_min     -8
_diffrn_reflns_limit_k_max     8
_diffrn_reflns_limit_l_min     -14
_diffrn_reflns_limit_l_max     14
_refine_special_details     ?
_reflns_number_total     1724
_reflns_number_gt     1354
_reflns_threshold_expression     'I > 2\s(I)'
_refine_ls_structure_factor_coef     Fsqd
_refine_ls_matrix_type     full
_refine_ls_R_factor_all     0.0559
_refine_ls_R_factor_gt     0.0373
_refine_ls_wR_factor_gt     0.0895
_refine_ls_wR_factor_ref     0.0954
_refine_ls_goodness_of_fit_ref     1.049
_refine_ls_restrained_S_all     1.049
_refine_ls_number_reflns     1724
_refine_ls_number_parameters     138
_refine_ls_number_restraints     2
_refine_ls_hydrogen_treatment     mixed
_refine_ls_weighting_scheme     calc
_refine_ls_weighting_details
              'w=1/[\s^2^(Fo^2^)+(0.0498P)^2^+0.1441P] where P=(Fo^2^+2Fc^2^)/3'
_atom_sites_solution_hydrogens     mixed
_atom_sites_solution_primary     direct
_atom_sites_solution_secondary     difmap
_refine_ls_shift/su_max     0.000
_refine_ls_shift/su_mean     0.000
_refine_diff_density_max     0.286
_refine_diff_density_min     -0.200
_refine_ls_extinction_method     none
loop_
    _atom_type_symbol
    _atom_type_description
    _atom_type_scat_dispersion_real
    _atom_type_scat_dispersion_imag
    _atom_type_scat_source
    'C' 'C' 0.0033 0.0016
                         'International Tables Vol C Tables 4.2.6.8 and 6.1.1.4'
    'H' 'H' 0.0000 0.0000
                         'International Tables Vol C Tables 4.2.6.8 and 6.1.1.4'
    'N' 'N' 0.0061 0.0033
                         'International Tables Vol C Tables 4.2.6.8 and 6.1.1.4'
    'O' 'O' 0.0106 0.0060
                         'International Tables Vol C Tables 4.2.6.8 and 6.1.1.4'
_computing_data_collection
;
<i>CrystalClear-SM Expert</i> (Rigaku, 2012)
;
_computing_cell_refinement
;
CrysAlis PRO (Agilent, 2014)
;
_computing_data_reduction
;
CrysAlis PRO (Agilent, 2014)
;
_computing_structure_solution
;
<i>SHELXT</i> (Sheldrick, 2015a)
;
_computing_structure_refinement
;
SHELXL-2014/6 (Sheldrick, 2015b)
;
_computing_molecular_graphics
;
XP in SHELXTL (Sheldrick, 20088) and Mercury (Macrae <i>et al.</i>,
2006)
;
_computing_publication_material
;
publCIF (Westrip, 2010)
;
loop_
    _atom_site_type_symbol
    _atom_site_label
    _atom_site_fract_x
    _atom_site_fract_y
    _atom_site_fract_z
    _atom_site_U_iso_or_equiv
    _atom_site_adp_type
    _atom_site_calc_flag
    _atom_site_occupancy
    _atom_site_disorder_assembly
    _atom_site_disorder_group
    N N1 0.75066(12) 0.60615(19) 0.37252(9) 0.0154(3) Uani d 1 . .
    H H1 0.8189(12) 0.536(3) 0.3792(16) 0.033(5) Uiso d 1 . .
    O O2 0.78456(10) 0.66277(16) 0.56534(8) 0.0201(3) Uani d 1 . .
    C C2 0.72112(13) 0.6895(2) 0.47207(11) 0.0147(3) Uani d 1 . .
    N N3 0.61584(11) 0.80699(19) 0.46014(9) 0.0150(3) Uani d 1 . .
    H H3 0.5995(14) 0.870(2) 0.5200(10) 0.020(4) Uiso d 1 . .
    O O4 0.47047(9) 0.99725(16) 0.35153(8) 0.0180(3) Uani d 1 . .
    C C4 0.54700(13) 0.8640(2) 0.35743(11) 0.0139(3) Uani d 1 . .
    C C5 0.56139(13) 0.7360(2) 0.25307(11) 0.0140(3) Uani d 1 . .
    O O6 0.73523(10) 0.58567(18) 0.17883(8) 0.0220(3) Uani d 1 . .
    C C6 0.68995(13) 0.6406(2) 0.26184(11) 0.0153(3) Uani d 1 . .
    O O7 0.54144(10) 0.85117(16) 0.15172(8) 0.0161(3) Uani d 1 . .
    H H7 0.465(2) 0.864(3) 0.1270(16) 0.040(6) Uiso d 1 . .
    C C8 0.46287(14) 0.5674(2) 0.25253(11) 0.0158(3) Uani d 1 . .
    H H8A 0.4849 0.4858 0.3229 0.021(4) Uiso calc 1 . .
    H H8B 0.3799 0.6284 0.2557 0.016(4) Uiso calc 1 . .
    C C9 0.45248(15) 0.4312(2) 0.14778(13) 0.0225(4) Uani d 1 . .
    H H9A 0.4526 0.5128 0.0775 0.035(5) Uiso calc 1 . .
    H H9B 0.5262 0.3417 0.1553 0.033(5) Uiso calc 1 . .
    C C10 0.33380(15) 0.3070(3) 0.13545(13) 0.0247(4) Uani d 1 . .
    H H10A 0.3383 0.2139 0.2003 0.034(5) Uiso calc 1 . .
    H H10B 0.3253 0.2319 0.0631 0.036(5) Uiso calc 1 . .
    H H10C 0.2611 0.3948 0.1350 0.044(6) Uiso calc 1 . .
loop_
    _atom_site_aniso_label
    _atom_site_aniso_U_11
    _atom_site_aniso_U_22
    _atom_site_aniso_U_33
    _atom_site_aniso_U_12
    _atom_site_aniso_U_13
    _atom_site_aniso_U_23
    N1 0.0131(7) 0.0172(7) 0.0154(6) 0.0033(6) 0.0002(5) -0.0013(5)
    O2 0.0199(6) 0.0225(6) 0.0159(5) 0.0037(5) -0.0043(4) -0.0010(4)
    C2 0.0132(8) 0.0136(8) 0.0168(7) -0.0009(6) 0.0004(5) 0.0002(5)
    N3 0.0160(7) 0.0173(7) 0.0114(6) 0.0039(5) 0.0011(5) -0.0022(5)
    O4 0.0170(6) 0.0205(6) 0.0161(5) 0.0058(5) 0.0005(4) -0.0001(4)
    C4 0.0110(8) 0.0155(8) 0.0151(7) -0.0018(6) 0.0016(5) 0.0005(5)
    C5 0.0127(8) 0.0169(8) 0.0117(6) 0.0010(6) -0.0003(5) 0.0009(5)
    O6 0.0173(6) 0.0323(7) 0.0168(5) 0.0046(5) 0.0042(4) -0.0025(5)
    C6 0.0143(8) 0.0161(8) 0.0152(7) -0.0040(6) 0.0009(5) -0.0003(5)
    O7 0.0143(6) 0.0202(6) 0.0128(5) -0.0006(5) -0.0009(4) 0.0031(4)
    C8 0.0134(8) 0.0178(8) 0.0161(6) -0.0004(6) 0.0021(5) 0.0014(6)
    C9 0.0226(9) 0.0200(9) 0.0256(8) -0.0019(7) 0.0061(6) -0.0065(7)
    C10 0.0262(10) 0.0202(9) 0.0264(8) -0.0030(7) -0.0002(6) 0.0003(7)
_geom_special_details
;
All e.s.d.'s (except the e.s.d. in the dihedral angle between two l.s. planes)
are estimated using the full covariance matrix. The cell e.s.d.'s are taken
into account individually in the estimation of e.s.d.'s in distances, angles
and torsion angles; correlations between e.s.d.'s in cell parameters are only
used when they are defined by crystal symmetry. An approximate (isotropic)
treatment of cell e.s.d.'s is used for estimating e.s.d.'s involving l.s.
planes.
;
loop_
    _geom_bond_atom_site_label_1
    _geom_bond_atom_site_label_2
    _geom_bond_site_symmetry_2
    _geom_bond_distance
    _geom_bond_publ_flag
    N1 C2 . 1.3754(18) ?
    N1 C6 . 1.3836(16) ?
    N1 H1 . 0.866(9) ?
    O2 C2 . 1.2141(16) ?
    C2 N3 . 1.3720(19) ?
    N3 C4 . 1.3719(17) ?
    N3 H3 . 0.860(9) ?
    O4 C4 . 1.2117(17) ?
    C4 C5 . 1.5228(19) ?
    C5 O7 . 1.4076(16) ?
    C5 C6 . 1.517(2) ?
    C5 C8 . 1.551(2) ?
    O6 C6 . 1.2110(17) ?
    O7 H7 . 0.84(2) ?
    C8 C9 . 1.5226(19) ?
    C8 H8A . 0.9900 ?
    C8 H8B . 0.9900 ?
    C9 C10 . 1.516(2) ?
    C9 H9A . 0.9900 ?
    C9 H9B . 0.9900 ?
    C10 H10A . 0.9800 ?
    C10 H10B . 0.9800 ?
    C10 H10C . 0.9800 ?
loop_
    _geom_angle_atom_site_label_1
    _geom_angle_atom_site_label_2
    _geom_angle_atom_site_label_3
    _geom_angle_site_symmetry_1
    _geom_angle_site_symmetry_3
    _geom_angle
    _geom_angle_publ_flag
    C2 N1 C6 . . 126.31(13) ?
    C2 N1 H1 . . 116.4(12) ?
    C6 N1 H1 . . 116.8(12) ?
    O2 C2 N3 . . 121.52(13) ?
    O2 C2 N1 . . 122.33(14) ?
    N3 C2 N1 . . 116.15(11) ?
    C2 N3 C4 . . 125.47(12) ?
    C2 N3 H3 . . 117.8(10) ?
    C4 N3 H3 . . 115.6(11) ?
    O4 C4 N3 . . 122.02(12) ?
    O4 C4 C5 . . 121.39(11) ?
    N3 C4 C5 . . 116.26(13) ?
    O7 C5 C6 . . 108.13(11) ?
    O7 C5 C4 . . 110.43(12) ?
    C6 C5 C4 . . 112.70(11) ?
    O7 C5 C8 . . 112.27(11) ?
    C6 C5 C8 . . 108.15(12) ?
    C4 C5 C8 . . 105.19(11) ?
    O6 C6 N1 . . 120.87(14) ?
    O6 C6 C5 . . 123.30(12) ?
    N1 C6 C5 . . 115.68(12) ?
    C5 O7 H7 . . 111.6(14) ?
    C9 C8 C5 . . 114.10(12) ?
    C9 C8 H8A . . 108.7 ?
    C5 C8 H8A . . 108.7 ?
    C9 C8 H8B . . 108.7 ?
    C5 C8 H8B . . 108.7 ?
    H8A C8 H8B . . 107.6 ?
    C10 C9 C8 . . 111.45(13) ?
    C10 C9 H9A . . 109.3 ?
    C8 C9 H9A . . 109.3 ?
    C10 C9 H9B . . 109.3 ?
    C8 C9 H9B . . 109.3 ?
    H9A C9 H9B . . 108.0 ?
    C9 C10 H10A . . 109.5 ?
    C9 C10 H10B . . 109.5 ?
    H10A C10 H10B . . 109.5 ?
    C9 C10 H10C . . 109.5 ?
    H10A C10 H10C . . 109.5 ?
    H10B C10 H10C . . 109.5 ?
loop_
    _geom_torsion_atom_site_label_1
    _geom_torsion_atom_site_label_2
    _geom_torsion_atom_site_label_3
    _geom_torsion_atom_site_label_4
    _geom_torsion_site_symmetry_1
    _geom_torsion_site_symmetry_2
    _geom_torsion_site_symmetry_3
    _geom_torsion_site_symmetry_4
    _geom_torsion
    _geom_torsion_publ_flag
    C6 N1 C2 O2 . . . . -174.59(14) ?
    C6 N1 C2 N3 . . . . 4.9(2) ?
    O2 C2 N3 C4 . . . . 172.08(14) ?
    N1 C2 N3 C4 . . . . -7.4(2) ?
    C2 N3 C4 O4 . . . . -165.40(14) ?
    C2 N3 C4 C5 . . . . 21.1(2) ?
    O4 C4 C5 O7 . . . . 35.46(19) ?
    N3 C4 C5 O7 . . . . -151.01(12) ?
    O4 C4 C5 C6 . . . . 156.51(14) ?
    N3 C4 C5 C6 . . . . -29.96(18) ?
    O4 C4 C5 C8 . . . . -85.88(16) ?
    N3 C4 C5 C8 . . . . 87.64(14) ?
    C2 N1 C6 O6 . . . . 167.92(14) ?
    C2 N1 C6 C5 . . . . -16.4(2) ?
    O7 C5 C6 O6 . . . . -34.5(2) ?
    C4 C5 C6 O6 . . . . -156.87(14) ?
    C8 C5 C6 O6 . . . . 87.29(17) ?
    O7 C5 C6 N1 . . . . 149.92(12) ?
    C4 C5 C6 N1 . . . . 27.56(18) ?
    C8 C5 C6 N1 . . . . -88.28(15) ?
    O7 C5 C8 C9 . . . . 54.47(16) ?
    C6 C5 C8 C9 . . . . -64.75(14) ?
    C4 C5 C8 C9 . . . . 174.60(12) ?
    C5 C8 C9 C10 . . . . -164.80(13) ?
    C2 C5 C8 C9 . . . . -125.69(11) ?
loop_
    _geom_hbond_atom_site_label_D
    _geom_hbond_atom_site_label_H
    _geom_hbond_atom_site_label_A
    _geom_hbond_site_symmetry_A
    _geom_hbond_distance_DH
    _geom_hbond_distance_HA
    _geom_hbond_distance_DA
    _geom_hbond_angle_DHA
    N1 H1 O7 2_645 0.866(9) 2.027(11) 2.8683(17) 163.7(17)
    N3 H3 O4 3_676 0.860(9) 1.995(10) 2.8451(16) 169.6(15)
    O7 H7 O2 4_575 0.84(2) 1.98(2) 2.8055(15) 169(2)
_shelx_hkl_file
;
   0   0   1   -0.10    0.39
   0   0   1   -0.24    0.26
   0   0  -1   -0.13    0.26
   0   0  -1   -0.06    0.33
   0   0   2 2972.10   15.37
   0   0  -2 2946.01   17.24
   0   0   2 2925.83   17.49
   0   0  -2 2980.12   15.51
   0   0  -3    0.09    1.81
   0   0   3    1.62    1.40
   0   0   3    0.49    2.00
   0   0  -3    0.97    1.51
   0   0  -4 1908.41   17.71
   0   0   4 1864.39   17.30
   0   0  -4 1877.09   19.61
   0   0  -5    0.58    1.79
   0   0   5   -0.84    2.09
   0   0  -5   -3.60    2.30
   0   0   5   -4.59    2.63
   0   0   6  592.79   12.34
   0   0  -6  599.11   13.83
   0   0  -6  583.28   12.22
   0   0   6  607.01   14.18
   0   0  -7   -0.41    2.14
   0   0   7    0.25    2.60
   0   0  -8  675.79   15.64
   0   0   8  741.72   18.02
   0   0  -9    0.52    2.94
   0   0   9   -0.80    3.43
   0   0 -10 4286.10   50.36
   0   0  10 3537.41   45.04
   0   0  11    1.75    3.62
   0   0 -11   -5.00    4.21
   0   0 -12   27.06    5.14
   0   0  12   31.31    6.25
   0   0  13   -6.92    5.35
   0   0 -13   -1.85    4.19
   0   0 -14   -3.81    4.18
   0   0  14    1.71    4.75
   0   0 -15    5.82    5.40
   0   0  15    2.63    5.23
   0  -1   0    0.19    1.97
   0   1  -1  283.71    6.54
   0  -1   1  268.98    4.87
   0  -1  -1  277.00    6.57
   0   1   1  268.08    6.08
   0   1  -1  263.43    4.90
   0  -1   1  275.08    7.64
   0  -1   2  876.11    9.72
   0   1  -2  903.35   15.29
   0   1   2  878.52   11.96
   0   1  -2  866.44   10.04
   0  -1   2  869.34   10.95
   0  -1  -2  872.72   11.96
   0  -1   2  883.47   12.29
   0  -1  -2  845.51   10.52
   0   1  -3 1903.68   17.64
   0   1  -3 1937.16   16.92
   0  -1  -3 1955.33   17.22
   0  -1   3 1967.49   16.49
   0  -1  -3 1945.56   19.98
   0  -1   3 1911.61   25.28
   0  -1  -4   41.29    3.95
   0   1  -4   49.52    3.37
   0   1  -4   38.87    3.37
   0  -1  -4   50.76    3.59
   0   1   4   55.00    3.96
   0  -1   4   46.00    3.68
   0   1   4   43.77    4.07
   0  -1   4   50.01    3.22
   0  -1   5  208.54    7.53
   0  -1  -5  195.53    6.88
   0   1  -5  215.19    7.88
   0   1   5  214.32    8.33
   0  -1  -5  205.81    8.20
   0  -1   5  210.06    6.70
   0   1   5  223.34    7.78
   0   1  -5  200.78    6.86
   0   1   6   13.51    3.54
   0  -1   6    5.88    1.89
   0   1  -6   11.26    2.60
   0  -1   6    8.70    2.85
   0  -1  -6   10.39    2.49
   0   1  -6   11.44    2.87
   0   1   7  491.95   14.42
   0   1  -7  466.51   12.30
   0  -1  -7  471.68   12.45
   0  -1   7  474.24   13.35
   0  -1  -8  108.32    6.50
   0  -1   8  107.35    7.30
   0   1   8  109.59    7.71
   0   1  -8  107.98    6.70
   0  -1   9  235.22   10.93
   0   1  -9  208.36    9.53
   0  -1  -9  213.59    9.65
   0   1   9  241.98   11.69
   0  -1  10 1106.07   24.79
   0   1 -10 1145.07   23.37
   0  -1 -10 1112.78   23.14
   0   1  10 1152.85   26.25
   0  -1 -11    6.84    3.67
   0  -1  11    3.18    3.67
   0   1 -11    8.19    3.63
   0   1  11    5.62    4.23
   0  -1 -12   -0.95    3.40
   0   1  12    4.44    4.84
   0  -1  12    5.49    4.48
   0   1 -12   -0.22    3.13
   0  -1 -13    9.83    5.06
   0   1 -13   -0.06    3.95
   0  -1  13   -1.87    5.17
   0   1  13    0.81    4.99
   0  -1 -14    0.80    4.61
   0   1  14   -4.31    5.64
   0  -1  14   -3.06    5.63
   0   1 -14    1.97    3.89
   0  -2   0  248.27   10.32
   0   2   1    9.30    3.45
   0  -2   1   13.45    4.13
   0  -2  -1   10.26    3.74
   0  -2   2 1246.36   23.92
   0   2  -2 1158.34   14.35
   0   2   2 1211.68   17.93
   0  -2   2 1172.65   14.23
   0  -2  -2 1185.13   18.95
   0   2  -2 1228.05   17.17
   0   2  -3 4067.97   28.75
   0  -2  -3 4101.11   35.36
   0  -2   3 4097.33   27.63
   0   2  -3 4106.71   29.96
   0   2  -3 4050.23   38.90
   0   2  -3 4129.00   30.82
   0   2  -4 1358.12   18.65
   0  -2  -4 1285.12   17.83
   0  -2   4 1312.81   16.50
   0  -2  -4 1308.48   21.43
   0   2  -4 1332.48   17.66
   0   2   4 1340.40   20.89
   0   2  -5  918.73   15.92
   0  -2  -5  895.56   18.64
   0  -2   5  929.16   15.21
   0   2   5  871.05   17.39
   0   2  -5  865.00   19.92
   0  -2  -5  838.10   15.14
   0  -2   5  898.51   17.22
   0   2  -5  926.80   16.54
   0  -2   5  946.63   19.48
   0  -2  -6  420.57   11.58
   0  -2   6  412.11   15.39
   0   2   6  378.13   12.70
   0   2  -6  426.87   11.54
   0  -2   6  428.38   10.95
   0  -2   6  412.86   12.35
   0   2   7  365.40   13.22
   0   2  -7  344.43   11.31
   0  -2  -7  343.20   11.33
   0  -2   7  352.00   15.94
   0  -2   7  345.65   12.25
   0  -2  -8    6.03    2.71
   0   2   8    9.48    3.69
   0  -2   8    2.38    3.52
   0   2  -8    3.05    2.74
   0  -2   8    3.48    4.55
   0  -2   9   17.10    4.27
   0  -2   9   28.71    7.27
   0   2   9   14.78    4.27
   0   2  -9   16.47    3.88
   0  -2  -9   16.96    3.65
   0  -2  10   33.95    7.35
   0  -2  10   24.18    5.03
   0   2 -10   28.77    4.55
   0   2  10   35.29    5.94
   0  -2 -10   29.46    4.82
   0  -2 -11  133.09    9.21
   0  -2  11  134.01   13.36
   0  -2  11  147.19   10.74
   0   2  11  128.62   10.14
   0   2 -11  145.30    9.86
   0  -2  12   26.87    8.52
   0   2 -12   44.55    6.54
   0  -2  12   37.05    6.64
   0   2  12   30.45    6.68
   0  -2 -12   28.94    5.28
   0  -2  13  460.44   25.67
   0   2  13  451.92   20.48
   0   2 -13  442.06   18.27
   0  -2  13  444.31   19.90
   0  -2 -13  394.60   16.36
   0  -2 -14   42.49    6.95
   0  -2  14   53.40    8.65
   0   2 -14   41.98    7.09
   0   2  14   47.62    8.93
   0  -2  14   48.66   11.54
   0  -3   0    3.64    4.85
   0   3   0    1.00    4.14
   0  -3   1  873.73   22.62
   0   3   1  874.18   18.90
   0  -3  -1  833.92   23.21
   0  -3  -2   -2.95    4.00
   0   3   2   -0.19    3.12
   0  -3   2   -2.61    5.23
   0  -3   2    0.97    1.98
   0  -3  -2   -3.52    4.84
   0  -3   3  293.54   16.03
   0  -3   3  278.65    8.63
   0   3   3  271.38   10.57
   0  -3  -3  274.79   11.94
   0  -3   4    1.77    2.08
   0   3  -4   -1.82    2.54
   0   3  -4   -1.41    1.99
   0   3  -4    0.92    2.42
   0   3   4    2.29    3.57
   0   3  -5    0.55    2.25
   0   3  -5    2.69    1.91
   0  -3   5    9.42    2.78
   0   3   5    3.59    3.36
   0  -3  -5    2.76    2.56
   0   3  -6  756.36   16.47
   0   3   6  748.76   19.34
   0   3  -6  736.78   12.62
   0  -3  -6  755.78   16.64
   0  -3  -7    1.75    2.64
   0   3  -7    0.46    1.56
   0   3  -7    2.06    2.33
   0   3   7    1.66    3.47
   0  -3  -8   38.96    4.90
   0   3  -8   47.67    5.28
   0   3   8   48.05    6.29
   0   3   9   47.68    6.52
   0   3  -9   36.39    3.19
   0  -3  -9   48.43    5.49
   0   3  -9   45.59    5.28
   0  -3 -10  114.93    8.23
   0   3  10  102.86    9.14
   0  -3  10  118.75    9.47
   0   3 -10  126.93    8.99
   0  -3  11   12.76    4.91
   0   3  11   14.17    5.01
   0  -3 -11   16.09    4.64
   0   3 -11   29.40    5.22
   0  -3 -12  124.72    9.53
   0  -3  12  128.96   10.98
   0   3  12  138.77   11.92
   0   3 -12  127.65    9.96
   0  -3 -13  206.14   12.58
   0   3  13  229.59   15.49
   0  -3  13  189.80   13.72
   0   3 -13  213.71   13.35
   0  -3 -14   -3.52    4.27
   0   3 -14    7.62    4.73
   0   3  14    8.42    6.25
   0  -3  14   -3.09    6.20
   0   4   0  960.80   23.72
   0  -4   0  971.63   29.09
   0   4   1  775.81   20.36
   0  -4   1  766.08   25.43
   0  -4   2   24.45    7.97
   0   4   2   17.41    4.49
   0  -4   2   24.92    3.79
   0   4   3  298.71   12.73
   0  -4   3  300.18   19.28
   0   4   4  231.95   11.41
   0  -4   4  213.67   15.87
   0  -4  -5    9.00    3.07
   0   4   5    1.81    3.55
   0   4  -6   23.70    3.96
   0  -4  -6   29.11    4.46
   0   4   6   25.38    5.11
   0   4  -7   20.23    4.00
   0   4   7   23.17    5.24
   0  -4  -7   19.32    4.05
   0   4   8    3.32    4.19
   0   4  -8    0.71    2.88
   0  -4  -8    2.60    2.76
   0   4  -9    0.94    3.25
   0   4   9    9.77    4.66
   0  -4  -9    4.87    3.23
   0   4  10   33.64    6.91
   0  -4 -10   24.69    4.78
   0   4 -10   32.72    5.44
   0  -4 -11   42.98    6.30
   0   4 -11   50.03    6.67
   0   4  11   49.07    7.66
   0   4  12    9.26    5.88
   0  -4 -12   -3.99    3.74
   0   4 -12    6.50    4.44
   0   4  13   47.94    9.33
   0  -4 -13   35.12    6.20
   0   4 -13   42.90    7.58
   0   5   0   -0.04    4.55
   0   5   1   31.90    6.40
   0   5  -1   31.07    6.31
   0  -5   2   70.00   11.91
   0   5   2   67.19    7.74
   0  -5   3   59.60   11.95
   0   5   3   58.22    7.02
   0  -5   4   15.29   10.10
   0   5   4   27.49    5.26
   0   5   5  130.76   10.12
   0  -5   5   85.53   12.19
   0   5   6    9.67    5.06
   0  -5  -6    3.69    2.84
   0   5   7   89.78    9.18
   0  -5  -7   79.14    7.14
   0  -5  -8    5.29    3.31
   0   5   8   23.75    5.77
   0   5  -9   32.73    5.45
   0  -5  -9   26.57    4.95
   0   5   9   18.01    5.52
   0   5  10   61.77    8.67
   0   5 -10   52.50    6.92
   0  -5 -10   56.57    7.00
   0   5 -11  164.30   11.63
   0   5  11  198.97   14.63
   0  -5 -11  170.80   11.33
   0  -5 -12   49.84    7.13
   0   5 -12   59.76    7.86
   0   5  12   73.52   10.51
   0   6   0  180.47   13.20
   0   6   1    1.82    4.72
   0   6  -1    7.38    6.10
   0   6  -2  300.22   18.17
   0   6   2  335.23   16.33
   0   6   3   11.40    5.23
   0   6   4   69.79    8.41
   0   6   5   -4.28    5.31
   0   6   6   30.52    6.83
   0  -6  -6   37.48    5.81
   0  -6  -7    0.67    3.27
   0   6   7   10.28    5.86
   0  -6  -8   24.09    5.21
   0   6   8   42.23    7.76
   0   6   9    1.45    4.84
   0  -6  -9   -5.94    3.61
   0   6  10   69.43    9.96
   0  -6 -10   65.62    7.57
   0   7   0    4.91    5.96
   0   7  -1   34.27    8.18
   0   7   1   48.43    8.41
   0   7   2   -0.20    5.35
   0   7  -2    9.08    7.10
   0   7  -3   28.78    8.31
   0   7   3   19.42    6.65
   0   7   4   -2.95    4.97
   0   7   5    7.96    6.44
   0   7   6   54.33    9.01
   0  -7  -6   56.40    7.27
   0  -7  -7    6.51    3.71
   0   7   7   11.47    6.36
   0   7   8   55.96    9.66
   0  -7  -8   43.83    6.16
   0   8   0   28.50    8.66
   0   8  -1  119.69   13.36
   0   8   1  129.62   13.11
   0   8  -2  121.21   13.67
   0   8   2  119.56   13.10
   0   8  -3   39.51    9.80
   0   8   3   28.72    8.51
   0   8   4   64.92   10.10
   0   8  -4   27.38   10.47
   0   8   5   25.67    8.21
   0   8  -5   23.27   10.01
  -1   0  15    8.97    5.69
   1   0 -15    5.90    4.73
   1   0 -14    2.44    4.28
  -1   0  14    0.15    4.72
   1   0 -13  279.71   13.78
  -1   0  13  293.67   15.64
   1   0 -12   -0.16    3.17
  -1   0  12    6.60    4.59
  -1   0  11  385.76   15.90
   1   0 -11  436.94   15.96
  -1   0  10   -4.22    4.51
   1   0 -10    1.50    2.82
   1   0  -9  173.59    8.24
  -1   0   9  186.65   10.13
   1   0  -8    1.14    2.22
  -1   0   8   -0.58    3.00
   1   0  -7  257.07    8.55
  -1   0   7  271.91   10.41
   1   0  -6    2.43    1.97
   1   0  -6    5.50    2.64
  -1   0   6    2.14    1.96
  -1   0   6   -1.54    2.66
   1   0  -5  348.77    9.80
  -1   0   5  351.89    8.65
   1   0  -5  370.91    8.51
  -1   0   5  357.75    9.91
   1   0  -4   -1.63    1.58
  -1   0   4   -0.24    1.58
   1   0  -4   -0.29    2.26
  -1   0   4    3.50    2.53
  -1   0   3 2419.79   19.32
   1   0  -3 2398.21   19.68
   1   0  -3 2405.66   15.81
  -1   0   3 2430.73   16.28
   1   0  -2    0.91    0.98
  -1   0   2   -0.62    0.97
  -1   0   2    1.14    1.37
   1   0  -2   -0.69    1.40
  -1   0   1 1609.02    9.44
   1   0  -1   -0.28    0.52
   1   0   0   -0.53    1.87
  -1   0  -1 2467.10   13.00
  -1   0  -1 2602.88   26.05
  -1   0  -1 2405.30   12.14
  -1   0  -2    0.97    4.39
  -1   0  -2   -0.55    1.39
   1   0   2    1.00    1.16
  -1   0  -2   -0.15    1.74
   1   0   2    6.68    2.65
   1   0   2    1.51    1.59
  -1   0  -3    1.23    1.70
   1   0   3    1.21    1.61
  -1   0  -3    1.77    3.06
   1   0   3    1.43    1.90
  -1   0  -3    2.20    1.87
  -1   0  -4    1.37    2.15
   1   0   4   -0.42    1.71
   1   0   4    0.98    2.05
  -1   0  -4   -2.94    3.11
  -1   0  -4    1.12    1.75
  -1   0  -5   53.40    4.26
   1   0   5   56.60    4.52
   1   0   5   61.14    4.11
  -1   0  -5   57.33    4.12
  -1   0  -6   -1.43    2.02
  -1   0  -6    2.55    2.28
   1   0   6   -2.18    2.69
  -1   0  -7   58.58    5.09
   1   0   7   53.49    5.02
  -1   0  -8   -0.45    2.96
   1   0   8    0.70    2.91
  -1   0  -8    3.44    4.08
  -1   0  -9  461.88   19.04
   1   0   9  469.58   15.48
   1   0  10    1.36    3.63
  -1   0 -10   -1.36    3.03
   1   0  11    7.46    3.76
  -1   0 -11    2.16    3.36
   1   0  12   -0.81    3.89
  -1   0 -12   -0.34    3.54
  -1   0 -13   95.03    8.94
   1   0  13  120.24   10.54
   1   0  14    4.13    5.00
  -1   0 -14   -3.32    4.02
  -1   1  15   22.37    6.59
   1  -1 -15   25.42    6.79
   1   1 -15   19.19    5.12
  -1  -1  15   47.16   10.48
  -1  -1  15   -3.81    9.99
  -1   1  14  161.11   12.90
  -1  -1  14  172.34   14.38
   1  -1 -14  154.40   11.83
   1   1 -14  143.12   10.57
  -1   1  13    5.10    4.89
  -1  -1  13   14.37    5.43
   1  -1 -13   12.43    4.57
   1   1 -13    6.65    4.26
   1   1 -12  118.18    8.54
  -1   1  12  126.11   10.17
   1  -1 -12  125.64    8.63
  -1  -1  12  121.58   10.37
  -1  -1  11  646.82   20.71
  -1   1  11  662.46   20.92
   1   1 -11  625.32   17.93
   1  -1 -11  615.15   17.77
   1  -1 -10  189.97    9.51
  -1  -1  10  193.26   10.85
  -1   1  10  195.58   11.33
   1   1 -10  198.06    9.70
  -1   1   9  502.99   16.43
   1   1  -9  478.63   13.84
  -1  -1   9  481.41   15.49
   1  -1  -9  503.91   14.30
  -1   1   8    0.06    2.99
   1  -1  -8    5.88    2.75
  -1  -1   8   10.42    3.39
   1   1  -8    4.06    2.07
   1   1  -7  239.58    8.51
  -1   1   7  236.64   10.19
   1  -1  -7  224.77    8.36
  -1  -1   7  238.89    9.67
  -1  -1   6   -0.72    1.63
   1  -1  -6    1.81    1.93
   1   1  -6    0.43    1.84
  -1   1   6    0.44    2.60
  -1  -1   6   -0.19    2.66
  -1   1   5  253.15    8.80
   1   1  -5  260.91    8.69
  -1  -1   5  271.94    9.09
   1  -1  -5  261.32    7.79
   1   1  -5  262.26    7.28
   1  -1  -5  258.72    8.97
  -1  -1   5  257.07    7.01
  -1   1   4 1603.65   19.38
   1  -1  -4 1653.09   17.59
   1   1  -4 1654.43   19.26
  -1  -1   4 1649.27   15.10
   1  -1  -4 1619.54   19.85
   1   1  -4 1641.01   15.77
   1   1  -3 1425.33   12.64
  -1  -1   3 1462.99   22.53
  -1  -1   3 1425.32   11.89
   1   1  -3 1477.68   16.12
  -1  -1   3 1424.91   16.11
   1  -1  -3 1462.25   16.59
  -1   1   3 1438.98   16.35
   1  -1  -3 1477.42   15.65
   1  -1  -2 1134.93   12.82
   1   1  -2 1142.57    9.29
   1   1  -2 1111.44   12.68
   1   1  -2 1172.45   17.75
  -1   1   2 1149.65   12.71
  -1  -1   2 1135.07    8.82
  -1   1   1 9980.69   31.78
  -1  -1   1 9999.00   22.20
  -1   1   0  184.98    4.68
  -1  -1   0  195.97   10.25
   1   1   0  185.73    9.37
   1   1   1  115.84    7.61
  -1  -1  -1  106.71    7.63
  -1  -1  -1  105.83    3.22
  -1   1  -1  105.26    2.98
  -1   1  -1  111.41    4.04
   1  -1   1  107.23    3.80
  -1  -1  -1  108.87    4.99
   1   1   1  116.35    5.02
   1   1   2  134.67    5.45
   1   1   2  132.06    4.30
  -1  -1  -2  130.84    4.21
  -1   1  -2  128.83    3.89
   1  -1   2  137.37    4.68
  -1  -1  -2  128.04    5.42
   1  -1   2  140.69    4.21
  -1   1  -2  139.92    4.89
  -1  -1  -2  142.19    8.23
   1  -1   2  136.80    4.93
   1  -1   3 2767.39   20.93
  -1   1  -3 2745.44   20.30
   1   1   3 2812.90   24.71
   1  -1   3 2765.86   21.52
  -1   1  -3 2812.76   22.78
  -1  -1  -3 2777.60   20.92
   1  -1   3 2824.18   29.57
   1   1   3 2875.41   21.81
  -1  -1  -3 2772.94   25.13
  -1  -1  -3 2710.57   34.52
  -1   1  -4 1259.55   16.28
   1   1   4 1279.05   16.35
  -1   1  -4 1353.05   14.41
   1  -1   4 1269.79   16.03
   1   1   4 1209.79   17.38
  -1  -1  -4 1327.92   16.27
  -1  -1  -4 1285.25   24.86
  -1  -1  -4 1280.42   18.75
  -1   1  -4 1303.40   16.99
   1   1   5  604.19   13.64
   1   1   5  609.26   12.57
  -1   1  -5  602.10   12.64
   1  -1   5  595.04   12.40
  -1   1  -5  628.75   11.63
   1  -1   5  572.55   11.31
  -1   1  -5  590.29   12.50
  -1  -1  -5  579.83   13.81
  -1  -1  -5  635.39   18.66
  -1  -1  -6 2850.91   28.77
   1  -1   6 2826.15   29.33
  -1   1  -6 2823.46   29.34
  -1   1  -6 2755.97   29.48
   1   1   6 2831.02   31.61
  -1   1  -7  189.21    8.74
   1  -1   7  173.21    8.18
   1   1   7  178.48    8.87
  -1  -1  -7  171.52   11.71
  -1  -1  -7  161.30    7.61
  -1   1  -7  168.77    7.89
   1   1   8   19.81    4.10
  -1   1  -8   32.10    5.06
  -1   1  -8   20.71    3.62
  -1  -1  -8   25.54    4.02
   1  -1   8   25.28    4.32
  -1   1  -9  393.87   15.41
  -1   1  -9  388.95   13.49
   1  -1   9  390.74   14.02
   1   1   9  413.87   15.23
  -1  -1  -9  382.76   13.03
  -1  -1 -10  694.96   18.41
   1   1  10  744.42   21.41
  -1   1 -10  712.60   19.28
   1  -1  10  714.91   19.97
   1  -1  11    3.63    3.38
  -1   1 -11    0.01    3.06
   1   1  11    1.68    4.36
  -1  -1 -11    2.79    3.31
  -1   1 -12    6.13    3.94
  -1  -1 -12    0.33    3.81
   1   1  12    0.31    4.22
   1  -1  12   -0.86    3.98
   1  -1  13   42.42    7.10
   1   1  13   34.42    6.53
  -1  -1 -13   44.31    7.26
  -1   1 -13   52.96    7.10
  -1   1 -14   82.25    9.18
   1  -1  14   76.14    9.65
  -1  -1 -14   74.48    8.95
   1   1  14   76.83    9.72
  -1   2  14   35.30    7.43
  -1  -2  14   29.07    7.23
  -1  -2  14   33.88    9.27
   1   2 -14   43.07    7.27
   1  -2 -14   26.82    5.33
  -1  -2  13  180.05   16.88
   1  -2 -13  191.99   11.79
  -1   2  13  199.42   14.01
   1   2 -13  202.55   12.41
  -1  -2  13  188.00   13.09
  -1  -2  12   59.36   11.43
   1  -2 -12   48.24    6.01
   1   2 -12   59.24    6.77
  -1   2  12   61.28    8.24
  -1  -2  12   55.83    7.68
  -1   2  11   -3.99    4.43
   1  -2 -11    3.90    3.42
  -1  -2  11   -4.77    6.34
  -1  -2  11    7.75    4.42
   1   2 -11   -0.02    3.10
   1   2 -10   25.03    4.25
  -1  -2  10   25.62    7.24
   1  -2 -10   22.96    3.85
  -1   2  10   37.39    5.99
  -1  -2  10   26.14    5.28
  -1   2   9  146.71    9.73
   1  -2  -9  125.94    7.66
   1   2  -9  134.81    7.84
  -1  -2   9  153.36   13.09
  -1  -2   9  144.94    9.46
  -1   2   8   31.54    4.78
   1  -2  -8   26.17    4.03
   1   2  -8   23.86    3.86
  -1  -2   8   24.38    6.19
  -1  -2   8   23.91    4.38
  -1  -2   7  238.63   10.31
  -1  -2   7  241.29   13.66
   1   2  -7  246.28    9.22
   1  -2  -7  229.25    9.19
  -1   2   7  228.36   10.36
  -1   2   6  112.98    7.15
  -1  -2   6  102.65    5.08
   1  -2  -6  106.40    6.09
  -1  -2   6  116.33    9.01
   1   2  -6  107.32    5.57
  -1  -2   6  108.54    6.88
  -1  -2   5  185.08    9.10
   1   2  -5  193.83    6.89
  -1  -2   5  220.64    7.25
   1   2  -5  199.37    8.01
   1  -2  -5  178.04    7.31
  -1   2   5  184.89    8.24
   1   2  -5  149.66   12.24
   1  -2  -5  182.43    8.59
  -1  -2   5  181.48    8.14
   1   2  -4  878.13   26.07
  -1   2   4  856.07   16.15
   1  -2  -4  856.88   16.59
   1   2  -4  840.09   12.79
  -1  -2   4  896.50   12.44
   1   2  -3 1692.64   25.37
   1   2  -3 1718.76   33.14
  -1   2   3 1724.67   21.23
   1   2  -3 1761.11   20.87
   1  -2  -3 1660.11   21.82
   1   2  -3 1690.35   16.45
  -1  -2   3 1734.73   16.57
  -1  -2   2  242.48    5.76
  -1  -2   2  244.66   15.19
   1  -2  -2  234.68    8.25
  -1   2   2  215.11    7.24
   1   2  -2  221.80   11.73
  -1   2   1    2.33    2.53
   1  -2  -1    0.87    2.81
   1   2  -1    0.38    4.78
  -1  -2   1   -5.08    7.23
   1   2   0 6354.71   53.84
  -1   2   0 6169.70   40.09
  -1  -2   0 6311.29   60.28
   1   2   1   68.18    7.67
   1   2   1   66.11    5.50
   1  -2   1   73.22    4.17
  -1  -2  -1   78.15    8.54
  -1  -2  -2  937.68   18.02
   1  -2   2  914.67   13.61
  -1   2  -2  908.48   12.54
  -1   2  -2  895.66   13.82
   1   2   2  921.55   16.62
   1  -2   2  921.81   13.00
  -1   2  -3  371.50    9.55
   1   2   3  335.01   10.69
  -1   2  -3  358.17   11.75
  -1  -2  -3  351.63   15.35
   1  -2   3  359.54    9.04
  -1  -2  -3  371.77    8.93
  -1  -2  -3  356.39   11.45
  -1  -2  -4    4.42    5.53
  -1  -2  -4    0.97    1.87
  -1  -2  -4   -1.87    3.29
   1   2   4   -0.01    3.05
  -1   2  -4   -1.70    1.83
  -1   2  -4   -1.43    2.18
   1  -2   4    1.28    1.93
  -1  -2  -5  536.18   20.41
   1   2   5  533.14   14.57
  -1   2  -5  535.41   12.98
   1  -2   5  545.56   12.29
   1  -2   5  509.00   12.38
  -1   2  -5  537.48   12.43
  -1  -2  -5  531.90   12.23
   1  -2   5  529.54   14.56
   1   2   6   36.65    4.72
  -1  -2  -6   28.27    3.39
  -1   2  -6   36.26    4.21
   1  -2   6   36.48    4.22
   1  -2   6   25.37    4.31
  -1   2  -7  133.35    7.53
  -1   2  -7  108.00    4.81
   1  -2   7  117.44    7.45
   1  -2   7  114.30    9.10
  -1  -2  -7  121.55    6.82
   1   2   7  130.56    8.27
  -1   2  -8   21.68    3.05
   1   2   8   16.14    3.96
   1  -2   8   18.03    5.40
  -1  -2  -8   14.85    3.33
   1  -2   8   24.83    4.62
  -1   2  -8   19.28    3.89
  -1   2  -9  317.27   10.71
   1   2   9  334.48   14.30
   1  -2   9  339.92   17.75
  -1   2  -9  324.36   13.00
  -1  -2  -9  313.95   12.43
   1  -2   9  353.21   14.61
   1  -2  10   25.65    8.07
   1  -2  10   12.22    4.02
  -1   2 -10   10.11    3.33
   1   2  10   24.67    5.55
  -1  -2 -10   12.77    3.81
   1   2  11    5.15    4.53
   1  -2  11    8.26    7.21
  -1   2 -11    4.26    3.66
   1  -2  11   15.87    5.71
  -1  -2 -11    4.02    3.37
  -1  -2 -12   59.40    6.91
   1  -2  12   66.12   11.54
  -1   2 -12   62.39    7.51
   1   2  12   65.73    8.51
   1  -2  12   74.65    8.42
  -1   2 -13   -0.51    4.55
   1  -2  13    1.42    4.80
  -1  -2 -13   -3.04    4.35
   1  -2  13    5.34    6.53
   1   2  13   -3.79    5.73
   1  -2  14   52.39   10.71
  -1   2 -14   51.49    7.53
  -1  -2 -14   66.92    8.44
   1  -2  14   54.83    8.80
   1   2  14   42.38    8.19
   1  -3 -14   55.75    7.46
  -1   3  14   59.22    9.47
   1   3 -14   57.34    7.99
  -1   3  13   -1.28    5.19
   1  -3 -13    1.23    3.54
   1   3 -13    6.05    4.36
  -1  -3  13   -8.18    5.19
  -1  -3  12    2.36    4.58
  -1   3  12    2.13    4.41
   1  -3 -12    2.54    3.95
   1   3 -12   -2.00    3.56
  -1   3  11  170.77   12.31
   1  -3 -11  142.60    9.55
   1   3 -11  167.43   10.28
   1  -3 -10   93.90    7.62
  -1   3  10  108.69    9.48
   1   3 -10  102.99    7.81
   1   3  -9  173.13   14.35
   1  -3  -9  156.63    8.93
  -1   3   9  178.86   11.17
   1   3  -9  166.75    9.04
  -1   3   8   31.50    5.58
   1   3  -8   23.52    7.43
   1  -3  -8   20.69    3.83
   1   3  -8   27.49    4.00
   1  -3  -7    4.58    2.65
  -1   3   7    1.65    3.53
   1   3  -7    4.94    6.14
   1   3  -7    0.86    2.46
  -1   3   6   35.62    4.07
  -1  -3   6   51.46    4.43
   1   3  -6   41.33    4.05
   1  -3  -6   43.46    4.72
   1   3  -6   55.85    7.79
  -1   3   5  833.11   18.96
   1   3  -5  823.98   22.29
  -1  -3   5  814.42   14.24
   1   3  -4  523.54   17.19
  -1   3   4  546.42   14.75
  -1  -3   4  573.18   11.94
   1   3  -3   21.54    4.97
   1  -3  -3   21.09    4.56
  -1  -3   3   28.54    9.19
  -1   3   3   21.72    4.12
  -1  -3   3   22.15    2.71
   1   3  -2   83.87    8.01
  -1  -3   2   95.35   12.54
   1  -3  -2   88.28    6.99
  -1   3   2   99.18    6.37
  -1  -3   2   98.73    4.74
  -1   3   1   28.86    4.28
  -1  -3   1   27.76    7.81
   1   3  -1   27.45    5.87
  -1  -3   0  335.14   17.06
  -1   3   0  319.82   11.65
   1   3   0  321.76   13.31
  -1  -3  -1  103.50   10.37
   1  -3   1   97.54    7.43
   1   3   1   90.71    7.17
   1  -3   1   94.14    5.51
   1  -3   2  241.05   10.35
   1   3   2  234.27   10.57
  -1  -3  -2  240.87   14.80
   1  -3   2  234.46    8.21
  -1  -3  -2  201.37   11.21
   1  -3   3   11.16    2.59
   1   3   3    9.21    3.89
   1  -3   3   14.81    4.95
  -1   3  -3   16.15    3.03
  -1   3  -4  173.99    7.92
  -1   3  -4  193.97   10.68
  -1  -3  -4  178.99    7.51
   1   3   4  200.01    9.97
  -1  -3  -5  197.35    8.10
   1   3   5  204.63   10.29
  -1   3  -5  186.28    8.59
  -1  -3  -6  233.04    9.44
  -1   3  -6  241.51   10.11
   1   3   6  240.68   11.70
   1   3   7   45.47    4.91
  -1  -3  -7   59.12    5.48
  -1   3  -7   63.14    5.86
  -1   3  -8   65.40    6.09
   1   3   8   66.90    7.32
  -1  -3  -8   62.20    5.80
  -1  -3  -9  142.04    8.82
   1   3   9  165.90   10.87
   1  -3   9  151.95    9.81
  -1   3  -9  146.86    9.51
  -1  -3 -10  388.13   14.96
  -1   3 -10  386.26   15.63
   1  -3  10  396.47   16.21
   1   3  10  406.87   17.41
  -1  -3 -11   35.15    5.58
   1  -3  11   46.44    7.08
   1   3  11   50.33    7.67
  -1   3 -11   44.04    6.53
  -1  -3 -12   43.66    6.22
  -1   3 -12   46.94    7.25
   1  -3  12   45.60    7.33
   1   3  12   54.51    8.28
   1   3  13   12.34    6.33
  -1  -3 -13   20.17    5.29
   1  -3  13    9.19    5.62
  -1   3 -13   16.48    5.80
   1   4 -13   20.19    5.74
   1  -4 -13   20.77    5.71
  -1   4  13   13.80    6.24
  -1   4  12   15.32    6.56
   1   4 -12    3.10    4.01
   1  -4 -12    3.32    3.82
  -1   4  11    6.05    4.81
   1   4 -11    2.60    3.66
   1  -4 -11   -1.08    3.06
  -1   4  10   62.75    8.24
   1  -4 -10   44.86    5.75
   1   4 -10   45.93    6.01
  -1   4   9    7.46    4.88
   1   4  -9    5.43    3.45
   1  -4  -9    3.51    2.94
   1  -4  -8    7.08    3.30
   1   4  -8    7.47    3.23
   1   4  -8    1.38    3.11
  -1   4   8   -0.51    4.10
   1   4  -7   55.49    5.23
  -1   4   7   46.06    5.07
   1  -4  -7   56.83    5.84
   1   4  -7   61.79    6.20
   1   4  -6  458.67   15.26
   1   4  -6  428.25   12.92
  -1   4   6  421.20   15.61
   1  -4  -6  419.36   14.25
  -1   4   5  269.42   12.24
   1   4  -5  293.63   12.78
  -1   4   4   71.82    6.57
  -1  -4   4   67.84   12.80
  -1  -4   4   60.13    4.67
   1   4  -4   73.04    7.30
  -1  -4   3  447.24   27.22
  -1   4   3  421.29   14.30
  -1  -4   3  431.48   11.39
   1   4  -3  428.45   16.45
  -1  -4   2  165.94   17.33
  -1  -4   2  165.96    7.21
  -1   4   2  160.29    9.06
  -1  -4   1 1045.70   35.35
   1  -4  -1 1043.84   27.71
  -1   4   1 1037.90   22.49
   1  -4   0    9.80    5.14
  -1  -4   0    3.92    6.88
  -1   4   0    2.01    3.60
   1   4   0   -1.63    4.32
   1   4   1   60.55    7.10
   1  -4   1   71.31    8.07
   1   4   2   49.27    6.25
   1  -4   2   76.13    8.00
   1   4   3  167.26   10.14
   1  -4   3  181.56   12.45
  -1  -4  -4  244.97    9.84
   1  -4   4  282.11   15.15
   1   4   4  265.24   12.31
   1   4   5  414.72   15.92
  -1  -4  -5  392.79   12.63
  -1  -4  -6   90.13    6.52
  -1   4  -6   99.29    7.31
   1   4   6  113.01    8.94
   1   4   7  161.58   11.13
  -1   4  -7  158.36    9.58
  -1  -4  -7  136.80    8.32
   1   4   8   33.95    5.21
  -1   4  -8   45.82    5.78
  -1   4  -9  293.05   13.67
  -1  -4  -9  279.29   12.38
   1   4   9  293.03   15.71
  -1   4 -10    2.30    3.41
   1   4  10    0.87    4.07
  -1  -4 -10    2.48    3.66
   1   4  11    8.16    5.38
  -1  -4 -11   12.69    4.39
  -1   4 -11    7.63    4.04
  -1  -4 -12    8.05    4.62
  -1   4 -12    8.92    4.87
   1   4  12    8.98    5.45
  -1  -4 -13   41.47    6.89
   1   4  13   60.05   10.14
  -1   4 -13   36.52    6.94
  -1   5  12   41.84    8.40
   1  -5 -12   36.79    6.45
   1   5 -12   33.99    6.35
   1  -5 -11   20.54    5.17
  -1   5  11   22.52    6.61
   1   5 -11   26.84    5.28
   1   5 -10  105.82    8.43
   1  -5 -10  121.20    9.51
  -1   5  10  122.92   11.09
   1  -5  -9   -0.69    3.50
  -1   5   9   -3.60    4.80
   1  -5  -8   15.52    4.14
  -1   5   8   16.49    5.02
   1  -5  -7    9.46    3.95
  -1   5   7    9.31    3.88
  -1   5   6   39.29    6.32
  -1  -5   5  208.54   20.23
  -1   5   5  337.59   14.96
  -1  -5   4  113.68   17.73
  -1   5   4  144.03   10.08
  -1  -5   3  273.76   24.30
  -1   5   3  299.26   13.68
  -1   5   2   -1.80    3.78
  -1   5   1  534.94   18.29
   1   5  -1  538.55   21.68
  -1   5   0  206.93   11.97
   1   5   0  191.69   12.76
  -1   5  -1   45.43    7.40
   1   5   1   56.83    7.56
   1   5   2   -1.32    4.17
   1  -5   2    0.50    6.15
   1  -5   3  295.52   18.92
   1   5   3  280.01   14.07
   1  -5   4   93.05   12.87
   1   5   4   96.07    9.11
  -1  -5  -5  485.42   15.44
   1   5   5  524.34   19.30
   1   5   6   12.89    5.30
  -1  -5  -6    5.73    3.49
  -1  -5  -7  282.60   12.31
   1   5   7  312.14   15.78
   1   5   8   65.63    8.61
  -1  -5  -8   58.29    6.22
  -1   5  -9   58.36    7.15
  -1  -5  -9   59.19    6.66
   1   5   9   70.35    8.39
  -1  -5 -10   23.47    5.03
  -1   5 -10   25.16    6.15
   1   5  10   40.03    8.38
  -1   5 -11    8.75    5.22
  -1  -5 -11    0.42    3.72
   1   5  11    4.95    6.17
   1   5  12   32.89    8.11
  -1   5 -12   27.02    6.76
  -1  -5 -12   20.00    5.45
  -1   6  11   58.84    9.27
   1  -6 -11   61.21    8.10
   1  -6 -10    9.93    4.98
  -1   6  10   11.94    6.31
   1  -6  -9  116.05    9.61
  -1   6   9   96.16   10.33
  -1   6   8    1.78    5.94
   1  -6  -8   -1.57    3.94
   1  -6  -7   30.49    5.55
  -1   6   7   23.00    6.13
  -1   6   6   -1.57    4.82
  -1   6   5   34.22    6.80
  -1   6   4   45.10    7.17
  -1   6   3   11.04    5.12
  -1   6   2   37.76    6.77
   1   6  -2   21.11    7.79
   1   6  -1  190.10   14.38
  -1   6   1  207.38   13.12
  -1   6   0    9.05    5.29
   1   6   0    4.18    5.35
  -1   6  -1    8.13    5.80
   1   6   1   10.87    5.96
   1   6   2   -3.02    5.11
  -1   6  -2    8.13    6.75
   1   6   3  129.66   11.27
   1   6   4    5.42    4.82
  -1  -6  -5   79.92    7.32
   1   6   5   74.91    9.20
   1   6   6  239.65   14.69
  -1  -6  -6  220.39   11.72
   1   6   7   46.05    7.77
  -1  -6  -7   36.29    5.48
   1   6   8    6.29    5.29
  -1  -6  -8    8.33    4.28
   1   6   9   27.78    7.48
  -1  -6  -9   14.57    4.69
  -1  -6 -10    5.11    4.62
   1   6  10    0.82    5.94
   1  -7  -9   86.73    9.23
  -1   7   9   91.04   10.20
   1  -7  -8   93.43    9.56
  -1   7   8  104.51   11.70
  -1   7   7   -1.60    6.00
   1  -7  -7    4.34    4.66
  -1   7   6  162.29   13.16
  -1   7   5  107.42   11.05
  -1   7   4  402.60   19.48
  -1   7   3  281.66   16.21
   1   7  -3  278.16   19.62
   1   7  -2  153.06   14.36
  -1   7   2  180.92   13.34
   1   7  -1    2.02    5.62
  -1   7   1    5.39    5.96
  -1   7   0  670.06   25.16
   1   7   0  611.66   25.58
   1   7   1   86.54   10.70
  -1   7  -1   70.33    9.75
  -1   7  -2  105.00   11.98
   1   7   2   91.77   10.32
  -1   7  -3   43.58    9.13
   1   7   3   32.68    7.53
   1   7   4   30.14    7.31
  -1  -7  -5   13.49    4.29
   1   7   5   25.63    7.37
   1   7   6   17.53    7.61
  -1  -7  -6   18.89    5.02
   1   7   7  240.38   16.90
  -1  -7  -7  224.89   12.80
   1   7   8  159.68   14.57
  -1  -7  -8  146.06   11.14
  -1   8   6   52.69   10.25
   1  -8  -6   32.10    6.73
  -1   8   5   -0.26    6.49
   1   8  -4   56.60   11.78
  -1   8   4   67.62   10.04
   1   8  -3   98.32   13.73
  -1   8   3   92.18   10.84
   1   8  -2   26.39    9.60
  -1   8   2   14.14    7.17
  -1   8   1   13.21    6.20
   1   8  -1   10.29    7.39
  -1   8   0   17.27    7.36
   1   8   0    9.89    7.78
   1   8   1  127.42   13.58
  -1   8  -1  129.66   13.18
  -1   8  -2   24.28    8.71
   1   8   2    0.98    7.04
  -1   8  -3  223.81   17.46
   1   8   3  251.48   17.75
   1   8   4   62.49   10.31
  -1   8  -4   36.23    9.95
   1   8   5   60.21   10.37
  -1   8  -5   64.82   12.22
  -1  -8  -5   56.84    7.43
   2   0 -15   -0.72    3.91
  -2   0  15   -7.49    5.47
  -2   0  14  144.02   11.95
   2   0 -14  158.01   11.03
  -2   0  13    2.69    4.36
   2   0 -13   -1.90    4.21
  -2   0  12  324.93   15.58
   2   0 -12  373.84   15.31
  -2   0  11    0.31    3.60
   2   0 -11    1.25    2.78
  -2   0  10 1454.03   28.51
   2   0 -10 1416.84   23.81
  -2   0   9   -0.10    3.23
   2   0  -9    2.38    2.22
   2   0  -8  498.02   12.42
  -2   0   8  541.73   15.64
  -2   0   7    2.10    2.78
  -2   0   7    2.14    2.11
   2   0  -7    1.26    1.83
  -2   0   6    0.42    2.49
   2   0  -6   -0.57    1.81
  -2   0   6    0.22    1.97
   2   0  -6    3.68    2.89
  -2   0   5   -2.53    2.48
   2   0  -5   -2.97    2.70
   2   0  -5   -0.06    1.46
  -2   0   5    0.22    1.65
   2   0  -4 2454.22   22.89
  -2   0   4 2429.05   22.61
   2   0  -4 2473.21   18.21
  -2   0   4 2429.36   19.53
   2   0  -3   -2.84    1.82
   2   0  -3   -0.07    1.28
  -2   0   3    0.71    1.78
  -2   0   2 7331.39   27.92
   2   0  -2 7713.88   29.23
  -2   0   1    1.74    1.15
   2   0  -1    0.81    1.07
   2   0   0   14.10    1.32
  -2   0   0   13.91    1.40
   2   0   1   -1.10    1.17
  -2   0  -1    0.27    1.28
  -2   0  -1    0.71    7.15
  -2   0  -1    1.22    1.52
   2   0   1   -0.34    6.94
   2   0   1    0.79    1.24
  -2   0  -2  322.27    6.70
   2   0   2  318.51   11.40
  -2   0  -2  324.35   14.53
   2   0   2  310.21    6.50
   2   0   2  298.24    6.05
  -2   0  -2  302.27    6.17
  -2   0  -3   -1.00    1.97
  -2   0  -3   -1.50    1.89
   2   0   3   -2.27    1.65
  -2   0  -3    1.05    4.95
   2   0   3    0.30    1.85
   2   0   3   -3.02    3.54
   2   0   4  151.03    6.08
  -2   0  -4  137.83    5.81
  -2   0  -4  144.89    5.99
   2   0   4  155.60    5.78
  -2   0  -4  149.01    9.57
  -2   0  -5   -2.98    4.26
  -2   0  -5   -1.26    2.38
   2   0   5    0.66    2.25
   2   0   5   -0.58    1.50
  -2   0  -5    2.13    2.22
  -2   0  -6 1073.17   25.80
  -2   0  -6 1125.19   19.41
  -2   0  -6 1047.11   18.62
   2   0   6 1100.45   19.07
   2   0   7   -0.36    2.53
  -2   0  -7   -0.24    4.60
  -2   0  -7    2.47    2.41
  -2   0  -8  971.81   20.44
   2   0   8  957.40   20.92
  -2   0  -8  910.15   27.02
  -2   0  -9   -7.09    5.80
  -2   0  -9   -0.96    2.94
   2   0   9    3.50    3.46
   2   0  10  140.54    9.43
  -2   0 -10  132.70    9.17
   2   0  11    6.93    4.73
  -2   0 -11   -3.58    3.90
  -2   0 -12   24.63    5.33
   2   0  12   39.66    6.64
   2   0  13    5.99    5.16
  -2   0 -13   -1.03    4.14
  -2   0 -14   45.44    7.59
   2   0  14   53.41    8.14
   2  -1 -15   25.80    6.49
  -2  -1  15   41.17   13.17
   2   1 -15   35.72    6.80
  -2   1  15   35.05    7.94
  -2  -1  15   26.67    7.50
   2  -1 -14   78.15    8.42
  -2   1  14   70.15    8.93
   2   1 -14   61.15    7.30
  -2  -1  13  102.46   10.67
   2   1 -13   92.14    8.06
   2  -1 -13   86.80    7.77
  -2   1  13  111.82   10.32
  -2   1  12   51.34    7.53
   2   1 -12   33.23    5.08
  -2  -1  12   48.94    7.54
   2  -1 -12   37.90    5.51
  -2  -1  11  342.24   15.71
   2   1 -11  336.30   12.87
   2  -1 -11  324.30   12.64
  -2   1  11  352.95   15.36
   2  -1 -10 1313.53   24.00
   2   1 -10 1321.43   23.55
  -2   1  10 1394.55   28.44
  -2  -1  10 1337.23   28.37
  -2   1   9   32.43    4.82
   2  -1  -9   34.08    4.24
  -2  -1   9   29.62    5.01
   2   1  -9   31.96    4.07
   2  -1  -8   40.08    4.22
  -2   1   8   34.84    4.94
   2   1  -8   40.43    4.01
  -2  -1   8   41.26    5.13
   2   1  -7  274.25    8.97
  -2   1   7  239.97   10.13
  -2  -1   7  241.71    7.89
  -2  -1   7  265.95   10.91
   2  -1  -7  236.99    8.53
  -2  -1   6  713.25   12.05
  -2   1   6  702.12   15.46
   2  -1  -6  716.97   13.70
   2   1  -6  749.76   13.27
   2  -1  -5  205.67    7.75
   2   1  -5  232.69    8.33
  -2  -1   5  248.17    6.40
  -2   1   5  233.14    8.34
  -2  -1   5  261.18    9.44
   2  -1  -5  224.97    7.30
   2   1  -5  269.22    7.18
  -2  -1   4   58.23    4.43
   2   1  -4   68.15    3.16
   2   1  -4   66.38    4.41
  -2  -1   4   61.20    7.16
   2  -1  -4   70.97    4.18
   2  -1  -4   51.04    3.54
  -2  -1   4   62.64    2.85
  -2   1   4   60.73    4.36
   2  -1  -3  165.63    5.58
  -2  -1   3  166.45    8.22
   2   1  -3  185.47    3.90
  -2  -1   3  182.31    3.71
  -2   1   3  178.07    5.78
  -2  -1   3  181.42    6.48
   2  -1  -2  149.30    4.67
  -2   1   2  142.87    4.35
   2   1  -2  154.77    7.34
   2   1  -2  148.77    5.39
   2  -1  -1  903.78    8.66
   2   1  -1  875.76   28.08
  -2   1   1  844.78    7.72
  -2  -1   0 6822.47   76.24
   2   1   0 6431.25   18.92
   2   1   0 5481.13   62.43
  -2  -1   0 6701.72   17.70
   2  -1   0 5953.48   28.66
  -2  -1  -1 2901.87   26.43
   2   1   1 2780.96   39.25
  -2  -1  -1 3013.47   46.20
   2  -1   1 2892.72   20.95
  -2   1  -1 2856.64   21.50
   2   1   1 2844.10   24.14
  -2   1  -1 2871.35   12.01
  -2  -1  -1 2905.78   15.94
   2   1   1 2902.53   16.27
  -2   1  -2    5.00    2.35
   2   1   2   -0.80    2.43
  -2  -1  -2    4.89    6.16
  -2   1  -2    2.41    1.33
  -2  -1  -2    2.68    2.48
   2  -1   2    6.04    1.66
  -2  -1  -2    1.63    1.66
   2   1   2    6.86    5.82
   2   1   2    3.70    1.60
   2  -1   2    6.86    4.72
   2  -1   2    1.56    2.04
   2   1   3    2.07    1.66
  -2   1  -3   -2.42    4.11
   2   1   3    2.97    2.66
  -2  -1  -3   -8.93    5.49
   2   1   3    5.75    5.01
  -2   1  -3    1.36    1.60
  -2  -1  -3    0.42    1.61
  -2   1  -3    4.91    2.69
  -2  -1  -3   -2.24    2.61
   2  -1   3    3.36    2.87
   2  -1   3    1.34    1.60
   2  -1   3    0.70    1.66
   2  -1   3    5.84    2.27
  -2  -1  -4    2.41    2.65
  -2  -1  -4    5.17    2.08
   2  -1   4    4.18    2.04
  -2   1  -4    3.95    2.00
  -2   1  -4    4.00    4.25
  -2  -1  -4   -0.75    5.90
   2  -1   4    6.95    2.15
   2   1   4    4.99    3.19
   2   1   4    6.84    2.04
  -2   1  -4    5.62    2.75
   2   1   5 1075.07   16.90
  -2  -1  -5 1022.85   27.26
  -2  -1  -5 1061.19   16.63
  -2   1  -5 1008.67   15.87
   2  -1   5 1004.83   16.01
  -2   1  -5 1043.93   21.03
   2   1   5 1029.15   18.45
  -2   1  -5 1062.84   18.02
  -2  -1  -5 1028.30   18.79
   2  -1   5  989.57   16.33
  -2   1  -6   11.49    2.92
  -2   1  -6    9.08    2.87
   2  -1   6   13.63    2.96
  -2   1  -6    5.02    3.64
  -2  -1  -6   16.76    5.99
   2   1   6   12.00    3.20
  -2  -1  -6   11.08    2.59
  -2   1  -7  148.75    9.57
   2   1   7  131.14    7.88
  -2   1  -7  147.81    7.90
   2  -1   7  138.36    7.46
  -2  -1  -7  135.98    7.13
  -2   1  -8  412.29   15.90
   2   1   8  403.16   14.27
   2  -1   8  394.62   13.19
  -2   1  -8  381.92   13.24
  -2   1  -9  126.19    8.47
   2  -1   9  135.36    8.43
  -2   1  -9  120.31   10.46
  -2  -1  -9  128.08    8.33
   2   1   9  131.11    8.96
   2  -1  10    4.46    3.81
  -2  -1 -10    0.91    3.11
   2   1  10   -0.63    4.21
  -2   1 -10    0.29    3.25
   2  -1  11  332.94   14.71
   2   1  11  338.86   15.64
  -2   1 -11  299.53   14.11
   2   1  12   -0.22    4.36
  -2   1 -12   -1.44    3.87
   2  -1  12    3.05    4.75
  -2  -1 -12    4.68    4.19
   2  -1  13    5.10    4.45
  -2   1 -13    7.58    5.51
   2   1  13    7.54    5.13
  -2  -1 -13    5.06    3.98
   2  -1  14   -3.52    9.39
  -2  -1 -14    4.74    4.88
   2  -1  14   -1.87    4.89
  -2   1 -14    5.20    4.58
   2   1  14    4.59    5.01
  -2   2  14   45.68    8.09
   2  -2 -14   46.22    6.76
   2   2 -14   38.40    6.70
  -2  -2  14   44.45   10.12
  -2  -2  14   35.11    7.10
   2  -2 -13   10.19    4.30
   2   2 -13   10.51    4.11
  -2  -2  13    9.08    4.90
  -2   2  13   15.83    5.64
  -2  -2  13    7.42    7.54
   2   2 -12    7.67    3.69
  -2  -2  12   -6.26    7.59
  -2   2  12   11.06    5.58
  -2  -2  12   11.42    5.19
   2  -2 -12    5.28    3.75
  -2  -2  11   10.24    7.83
  -2  -2  11   15.22    4.91
   2   2 -11    2.75    2.95
   2  -2 -11    8.20    3.76
  -2   2  11    3.48    4.00
  -2  -2  10   12.78    4.28
  -2   2  10   27.00    5.74
   2   2 -10   18.89    3.90
   2  -2 -10    9.23    3.50
  -2  -2  10   15.59    6.33
   2  -2  -9  164.66    8.77
   2   2  -9  166.63    8.25
  -2   2   9  173.65   10.29
  -2  -2   9  187.12   14.08
  -2  -2   9  157.88    9.60
   2  -2  -8  136.65    7.48
  -2   2   8  143.59    9.02
  -2  -2   8  143.85   11.73
   2   2  -8  137.97    7.07
  -2  -2   8  138.88    8.82
   2  -2  -7  310.99   10.54
  -2   2   7  326.76   12.03
   2   2  -7  319.15    9.64
  -2  -2   7  324.13    9.05
  -2  -2   7  312.59   15.27
  -2  -2   7  295.55   11.66
   2  -2  -6  182.96    7.93
  -2  -2   6  176.37   10.23
   2   2  -6  164.01    6.35
  -2  -2   6  175.52    8.81
  -2  -2   6  188.65    6.27
  -2   2   6  190.61    8.73
   2   2  -5 3614.33   26.39
  -2   2   5 3647.21   33.94
  -2  -2   5 3700.96   24.28
   2   2  -4    5.68    8.81
   2   2  -4    0.95    1.44
   2  -2  -4    1.91    2.38
  -2  -2   4    2.72    1.45
   2   2  -4    0.51    2.48
  -2   2   4    1.23    2.50
  -2   2   3   66.40    4.43
   2   2  -3   66.59    6.10
   2   2  -3   73.37    5.05
   2   2  -3   65.96   11.84
  -2  -2   3   67.10    2.90
   2  -2  -3   68.78    4.74
   2   2  -3   72.70    3.15
   2   2  -2 1564.27   37.41
   2  -2  -2 1529.81   18.95
  -2  -2   2 1532.71   12.07
  -2   2   2 1511.65   17.46
   2  -2  -1 6682.09   39.21
  -2   2   1 6709.25   34.23
  -2   2   0 1146.50   14.99
   2   2   0 1148.68   28.35
  -2  -2  -1  834.77   26.98
   2   2   1  845.44   23.95
   2   2   1  789.36   16.70
  -2  -2  -1  780.18   10.58
   2  -2   1  805.06   13.55
  -2   2  -2  152.15    4.84
  -2  -2  -2  141.31    5.10
   2   2   2  164.10   11.76
   2  -2   2  153.55    6.33
  -2   2  -2  150.13    6.68
  -2  -2  -2  148.00   12.06
   2   2   2  157.24    7.66
  -2  -2  -2  149.28    8.39
  -2  -2  -3   43.65    5.13
  -2   2  -3   48.11    4.14
  -2  -2  -3   52.02    9.52
  -2  -2  -3   41.94    3.29
  -2   2  -3   51.11    5.30
   2  -2   3   47.84    4.00
  -2   2  -3   43.23    3.08
   2   2   3   49.12    4.87
  -2  -2  -4  227.14    7.54
  -2  -2  -4  217.11    9.81
  -2   2  -4  228.75    8.61
  -2   2  -4  237.69    7.35
   2   2   4  230.65    8.26
  -2  -2  -4  228.13   15.27
   2  -2   4  236.90    8.21
   2   2   4  235.54    9.61
   2  -2   4  225.24    7.61
  -2  -2  -5 1936.07   23.23
  -2   2  -5 1931.83   26.01
  -2   2  -5 1903.28   22.62
   2  -2   5 1862.73   22.69
   2   2   5 1875.19   27.64
   2   2   6   35.47    4.00
  -2  -2  -6   43.15    4.25
   2  -2   6   36.60    4.94
  -2   2  -6   45.91    5.06
   2  -2   6   44.09    4.29
  -2  -2  -7  109.08    6.79
   2  -2   7  115.90    9.28
  -2   2  -7  128.93    7.88
   2   2   7  121.40    8.18
   2  -2   7  140.87    8.25
   2  -2   8   38.62    5.28
   2  -2   8   27.14    6.17
   2   2   8   35.91    5.69
  -2   2  -8   27.46    4.48
  -2  -2  -8   33.90    4.29
   2  -2   9  619.36   23.04
  -2   2  -9  647.02   18.79
  -2  -2  -9  628.01   17.36
   2   2   9  648.15   19.91
   2  -2  10  299.16   17.54
   2   2  10  274.25   14.12
  -2  -2 -10  263.33   12.33
  -2   2 -10  260.71   12.93
  -2   2 -11   57.67    7.03
   2  -2  11   66.07    9.96
   2   2  11   68.91    8.35
   2  -2  11   57.88    7.54
  -2  -2 -11   47.78    6.05
   2  -2  12    1.30    6.72
  -2   2 -12   -5.79    4.77
   2  -2  12   -3.77    4.65
   2   2  12    1.29    4.97
  -2  -2 -12    4.89    4.28
   2  -2  13   15.17    7.58
   2  -2  13   17.57    6.44
  -2   2 -13   22.79    5.76
   2   2  13    9.29    6.16
  -2  -2 -13   26.93    6.76
   2  -2  14   56.39    8.53
   2   2  14   45.40    8.39
  -2  -2 -14   69.47    8.95
  -2   2 -14   59.98    8.51
  -2   3  14  129.45   12.38
   2   3 -14   92.29    9.29
   2  -3 -14  112.68    9.94
   2  -3 -13    7.26    4.67
  -2   3  13    1.09    4.74
   2   3 -13   -1.36    3.68
  -2   3  12   12.62    5.15
   2   3 -12    8.49    3.71
   2  -3 -12   12.76    3.98
   2   3 -11    1.58    3.15
   2  -3 -11    3.68    3.47
  -2   3  11   -1.19    4.26
  -2   3  10   25.19    5.50
   2   3 -10   26.22   11.87
   2  -3 -10   29.04    4.79
   2   3 -10   27.41    4.35
  -2   3   9   50.41    6.69
   2   3  -9   53.60   11.43
   2  -3  -9   38.90    5.24
   2   3  -9   44.23    4.81
  -2   3   8   23.82    4.61
   2  -3  -8   26.44    4.16
   2   3  -8   37.46   11.30
   2   3  -8   37.31    4.25
  -2   3   7 1136.46   23.53
   2  -3  -7 1147.09   22.00
   2   3  -7 1098.56   18.67
   2   3  -6  568.56   26.02
  -2   3   6  530.56   15.42
   2  -3  -6  543.14   14.89
  -2  -3   6  563.63   12.14
   2   3  -6  532.24   12.27
  -2   3   5  701.59   16.69
   2   3  -5  708.58   27.54
   2   3  -5  659.90   12.66
  -2  -3   5  704.32   12.26
  -2   3   4  837.85   17.39
  -2  -3   4  889.55   13.15
   2   3  -4  868.12   28.30
   2  -3  -4  872.36   19.44
  -2  -3   3  251.65   19.49
   2  -3  -3  292.19   11.30
  -2  -3   3  283.88    7.38
   2   3  -3  283.96   15.94
  -2   3   3  272.23    9.68
   2   3  -2   69.15    9.22
  -2  -3   2   74.87    3.81
  -2   3   2   77.95    5.28
   2  -3  -2   75.22    6.14
  -2  -3   2   54.11   12.96
  -2  -3   1    7.60    9.04
   2   3  -1    2.93    6.29
  -2   3   1    6.78    2.86
   2   3   0  137.41    9.79
   2   3   0  122.84   11.18
  -2  -3   0  123.79   14.32
  -2   3   0  141.29    7.24
  -2  -3  -1  407.04   22.14
   2  -3   1  384.45   11.08
   2   3   1  392.70   14.34
   2   3   1  393.25   17.93
  -2  -3  -2  132.66    5.93
   2   3   2  139.90    8.72
   2  -3   2  135.05    6.86
   2   3   3 2228.83   31.98
   2  -3   3 2209.07   22.95
  -2   3  -3 2264.37   23.39
  -2  -3  -3 2208.06   24.02
  -2   3  -4   14.06    3.43
  -2   3  -4   19.77    4.74
  -2  -3  -4   20.62    3.10
  -2   3  -4   15.98    2.95
   2   3   4   24.11    4.97
   2   3   5  479.15   15.83
  -2  -3  -5  458.46   12.25
  -2   3  -5  458.58   11.96
  -2   3  -5  455.88   13.83
   2   3   6    9.38    3.63
  -2  -3  -6   14.74    3.35
  -2   3  -6    4.88    2.89
  -2  -3  -7  137.55    7.66
   2   3   7  143.30    9.28
  -2   3  -7  141.52    8.63
  -2  -3  -8  173.12    9.18
  -2   3  -8  194.17   10.50
   2   3   8  208.34   11.77
   2   3   9  198.31   12.04
  -2   3  -9  192.31   11.14
  -2  -3  -9  206.29   10.70
   2  -3   9  182.81   10.65
  -2   3 -10  162.58   10.77
   2   3  10  149.73   11.09
  -2  -3 -10  150.15    9.63
   2  -3  10  146.23   10.30
  -2   3 -11    4.33    4.43
   2  -3  11    1.76    3.93
  -2  -3 -11    5.25    4.31
   2   3  11    4.53    5.12
   2  -3  12    7.63    4.98
  -2  -3 -12   19.25    5.42
  -2   3 -12    3.65    4.59
   2   3  12    4.63    4.99
   2  -3  13  169.59   12.96
   2   3  13  191.22   14.68
  -2  -3 -13  146.38   11.01
  -2   3 -13  151.39   12.25
   2  -4 -13    9.68    4.92
  -2   4  13   -1.93    5.35
   2   4 -13    3.90    4.19
  -2   4  12    3.94    5.83
   2  -4 -12    6.50    3.73
   2   4 -12    2.43    3.67
   2  -4 -11    4.08    3.20
  -2   4  11    9.64    5.91
   2   4 -11    6.72    3.88
  -2   4  10    3.80    4.29
   2  -4 -10    3.09    3.16
   2   4 -10    7.78    3.26
   2   4  -9   49.06    8.80
  -2   4   9   64.09    7.46
   2  -4  -9   58.59    6.41
   2   4  -9   42.72    4.93
   2  -4  -8    2.87    2.76
   2   4  -8    0.58    2.72
   2   4  -8    4.81    6.49
  -2   4   8    7.20    4.60
  -2   4   7   38.32    5.77
   2  -4  -7   37.31    5.42
   2   4  -7   47.55    4.81
   2   4  -7   42.88    8.04
   2   4  -6  158.23   12.08
  -2   4   6  167.87    9.76
  -2  -4   5   84.31    5.15
  -2   4   5   91.14    7.22
  -2   4   4    2.67    2.97
   2   4  -4    8.54    5.80
  -2  -4   4    3.15    1.96
  -2   4   3    8.49    3.42
  -2  -4   3    9.82    2.24
  -2   4   2   20.07    4.09
  -2  -4   2   24.55   11.37
  -2  -4   2   21.86    2.98
   2   4  -2   23.14    6.94
  -2   4   1    9.34    3.98
   2   4  -1   15.17    6.59
   2   4   0  805.98   26.38
   2   4   0  802.01   23.53
  -2   4   0  808.17   19.32
   2  -4   1  312.69   13.61
   2   4   1  340.49   15.16
  -2   4  -1  339.38   13.78
   2  -4   2  153.08    9.36
   2   4   2  160.98   10.36
  -2  -4  -3  469.01   12.57
   2  -4   3  478.09   15.52
  -2   4  -3  454.45   12.55
   2  -4   4    8.33    4.09
  -2  -4  -4    6.22    2.64
  -2  -4  -5  339.07   11.35
   2   4   5  348.94   14.88
   2   4   6   53.98    6.81
  -2  -4  -6   50.39    5.04
  -2   4  -6   46.01    5.74
   2   4   7   -1.72    4.29
  -2   4  -7   -0.53    3.29
  -2  -4  -7   -1.97    2.52
   2   4   8    9.18    4.25
  -2  -4  -8   11.73    3.89
  -2   4  -8    9.49    4.27
   2   4   9  210.08   13.41
  -2   4  -9  202.86   11.94
  -2  -4  -9  187.99   10.47
   2   4  10   20.93    6.23
  -2   4 -10   20.40    5.56
  -2  -4 -10   17.96    4.82
   2   4  11   69.50    8.89
  -2  -4 -11   51.26    6.78
  -2   4 -11   62.58    8.04
   2   4  12   49.97    8.12
  -2   4 -12   41.19    7.24
  -2  -4 -12   46.19    6.95
  -2   5  12    3.53    5.13
   2  -5 -12    4.45    4.09
   2   5 -11   -0.67    3.27
  -2   5  11    1.73    5.49
   2  -5 -11    6.73    4.31
  -2   5  10  106.90   10.31
   2  -5 -10   91.69    8.75
   2   5 -10  113.21    8.61
  -2   5   9  122.04   10.55
   2  -5  -9  106.15    8.75
   2  -5  -8    1.93    3.66
  -2   5   8    1.00    4.05
   2   5  -7   87.83    8.94
  -2   5   7   84.06    8.03
   2  -5  -7   87.01    7.80
  -2   5   6   56.74    6.78
   2   5  -6   72.64    9.08
  -2   5   5  101.99    8.45
   2   5  -5   89.00    9.68
   2   5  -4  210.64   13.81
  -2   5   4  231.24   12.05
   2   5  -3    3.32    5.15
  -2   5   3    4.84    3.82
   2   5  -2  100.22   11.14
  -2   5   2  124.92    8.81
   2   5  -1  132.74   11.97
  -2   5   1  137.31    9.29
  -2   5   0   55.40    6.63
   2   5   0   54.51    8.04
   2  -5   1   42.97    7.27
   2   5   1   58.06    8.41
  -2   5  -1   56.01    7.21
   2   5   2   26.41    6.23
   2  -5   2   18.95    5.89
   2  -5   3   77.13    9.74
   2   5   3   84.05    8.38
   2  -5   4  278.65   16.55
  -2  -5  -4  294.60   11.25
   2   5   4  303.57   15.27
  -2  -5  -5  190.94    9.51
   2   5   5  223.22   13.25
  -2  -5  -6    0.86    2.83
   2   5   6    5.81    4.74
  -2  -5  -7    2.69    3.22
   2   5   7   -0.07    4.73
   2   5   8  143.85   11.84
  -2  -5  -8  133.42    9.17
  -2  -5  -9  106.54    8.58
  -2   5  -9  122.19    9.86
  -2   5 -10    5.35    4.75
  -2  -5 -10    3.36    3.61
   2   5  10    3.93    6.04
   2   5  11  139.78   12.60
  -2  -5 -11  131.17   10.45
  -2   5 -11  144.62   12.07
   2  -6 -11    7.77    4.75
  -2   6  11    9.81    6.17
   2  -6 -10    3.04    3.65
  -2   6  10    2.83    5.73
  -2   6   9  132.46   12.01
   2  -6  -9  124.57   10.22
   2  -6  -8   -4.15    4.23
  -2   6   8    4.60    4.21
  -2   6   7  139.57   11.60
   2  -6  -7  124.93    9.91
  -2   6   6  185.77   12.32
  -2   6   5   66.67    8.06
  -2   6   4  927.76   25.50
  -2   6   3    2.32    3.96
  -2   6   2   35.81    6.02
   2   6  -2   32.61    8.64
   2   6  -1  105.80   11.90
  -2   6   1  126.13   10.38
   2   6   0    3.88    6.08
  -2   6   0    2.66    4.34
   2   6   1  455.88   20.52
  -2   6  -1  482.05   19.36
  -2   6  -2    2.77    4.87
   2   6   2    8.80    6.12
   2   6   3   46.16    7.50
  -2  -6  -4  186.47   10.02
   2   6   4  211.66   14.09
   2   6   5   44.19    7.54
  -2  -6  -5   46.63    5.64
  -2  -6  -6  752.33   20.13
   2   6   6  830.81   27.70
   2   6   7  109.13   11.42
  -2  -6  -7  111.59    8.62
   2   6   8   10.00    5.15
  -2  -6  -8   10.16    4.17
   2   6   9   67.59   10.12
  -2  -6  -9   77.33    7.80
  -2  -6 -10   22.87    5.16
   2   6  10   44.95    9.22
   2  -7  -9    6.61    4.68
  -2   7   9   23.06    7.31
   2  -7  -8   32.64    6.84
  -2   7   8   30.15    7.13
   2  -7  -7   26.81    6.44
  -2   7   7   24.61    7.37
  -2   7   6    6.51    5.56
  -2   7   5   30.40    6.23
  -2   7   4    8.41    5.72
  -2   7   3   46.41    7.43
   2   7  -3   24.13    8.88
   2   7  -2   64.16   11.20
  -2   7   2   73.18    8.93
   2   7  -1   73.26   11.04
  -2   7   1   59.69    8.30
   2   7   0    3.99    6.36
  -2   7   0    5.82    5.58
  -2   7  -1   -0.05    5.25
   2   7   1    1.88    6.24
  -2   7  -2   35.27    7.77
   2   7   2   18.96    6.48
  -2   7  -3   47.07    9.28
   2   7   3   46.44    8.29
   2   7   4   57.69    8.99
  -2  -7  -4   47.96    6.18
  -2   7  -4   56.72    9.96
   2   7   5   45.00    9.28
  -2  -7  -5   22.98    4.83
  -2  -7  -6   63.38    7.08
   2   7   6   91.31   11.23
   2   7   7    2.18    6.16
  -2  -7  -7    9.32    4.34
  -2  -7  -8   32.93    6.28
   2   7   8   32.87    8.70
  -2   8   5    3.02    5.85
  -2   8   4    8.87    6.35
   2   8  -4    0.13    9.19
   2   8  -3   18.46    9.34
  -2   8   3   19.26    7.19
   2   8  -2  130.84   14.56
  -2   8   2  152.43   12.84
   2   8  -1    0.57    7.30
  -2   8   1   -2.63    6.46
   2   8   0   59.57   10.72
  -2   8   0   62.05    9.54
  -2   8  -1    9.73    6.24
   2   8   1   19.21    8.28
   2   8   2   11.64    6.51
  -2   8  -2   12.62    7.11
  -2  -8  -3  101.58    8.77
  -2   8  -3  133.36   13.88
   2   8   3  107.37   12.54
  -2   8  -4   59.52   11.08
   2   8   4   58.10   10.15
  -2  -8  -4   49.07    6.90
  -2   8  -5    6.64    8.67
   2   8   5    6.85    7.49
  -2  -8  -5    0.15    3.82
  -3   0  15   87.02   10.46
   3   0 -15  110.60    9.87
  -3   0  14    8.17    6.00
   3   0 -14   -2.35    3.96
   3   0 -13  152.75   10.54
  -3   0  13  126.56   10.74
  -3   0  12    5.81    4.18
   3   0 -12    5.71    3.60
   3   0 -11  147.13    8.28
  -3   0  11  156.32   10.40
  -3   0  10   -1.52    3.68
   3   0 -10    0.62    2.35
  -3   0   9    3.17    3.48
   3   0  -9    0.52    2.12
   3   0  -8   -0.56    1.84
  -3   0   8   -1.59    3.03
   3   0  -7    9.38    2.12
  -3   0   7   15.81    3.39
   3   0  -6    2.00    1.46
  -3   0   6   -1.24    2.47
   3   0  -5 2418.75   25.92
   3   0  -5 2415.49   19.95
   3   0  -4   -2.81    2.13
  -3   0   4    0.47    2.03
   3   0  -4   -0.59    1.30
   3   0  -3 2407.84   20.31
  -3   0   3 2384.22   20.24
  -3   0   2   -1.10    1.44
   3   0  -2   -0.33    1.39
  -3   0   1 1728.72   16.32
   3   0  -1 1715.57   12.19
   3   0   0    5.32    9.39
   3   0   0   -0.10    1.15
  -3   0   0    0.45    1.38
  -3   0  -1  267.29    6.26
   3   0   1  267.23    5.27
  -3   0  -1  269.33    6.12
   3   0   1  276.41    5.90
  -3   0  -2    1.34    1.55
  -3   0  -2   -2.14    8.43
   3   0   2    1.35    1.96
   3   0   2    0.10    1.58
   3   0   2   -5.46    6.28
  -3   0  -2    0.51    1.91
  -3   0  -3  132.90    5.54
   3   0   3  112.28    8.38
   3   0   3  126.41    4.94
  -3   0  -3  133.24    5.21
   3   0   3  126.67    5.03
  -3   0  -4   -3.30    6.61
   3   0   4    4.00    2.09
   3   0   4    2.85    3.94
  -3   0  -4    1.30    2.08
   3   0   4   -2.57    1.83
  -3   0  -4    0.23    2.09
  -3   0  -5  185.19    7.61
  -3   0  -5  189.06   13.68
   3   0   5  188.36    7.50
  -3   0  -5  185.82    7.78
  -3   0  -6   -0.90    2.43
   3   0   6    2.87    2.28
  -3   0  -6    2.12    6.31
  -3   0  -6    8.29    3.11
   3   0   7   18.90    3.86
  -3   0  -7   13.38    3.32
  -3   0  -7   17.90    7.35
  -3   0  -8   -1.52    6.89
   3   0   8    3.56    2.78
  -3   0  -8    2.85    3.28
   3   0   9   49.90    5.97
  -3   0  -9   41.60    5.64
   3   0  10   -1.21    3.85
  -3   0 -10   -1.75    3.70
   3   0  11  100.00    9.00
  -3   0 -11  102.93    8.87
   3   0  12   -8.24    5.02
  -3   0 -12    3.87    3.93
  -3   0 -13   18.04    5.38
   3   0  13   15.32    5.44
   3   0  14    0.23    5.30
  -3   0 -14    5.08    5.13
  -3   1  15   10.16    6.40
  -3  -1  15    3.77   10.66
   3   1 -15    1.06    3.94
  -3  -1  15   -3.80    6.31
   3  -1 -15    0.54    4.24
   3   1 -14   91.21    8.24
   3  -1 -14  108.71    9.10
  -3   1  14  110.51   10.93
   3  -1 -13  112.73    8.68
  -3   1  13  122.19   10.85
   3   1 -13  119.34    8.70
  -3  -1  13  143.23   13.63
  -3   1  12   16.14    5.59
  -3  -1  12   13.92    6.82
   3   1 -12   14.38    4.05
   3  -1 -12   13.73    3.88
  -3   1  11   -1.25    3.98
  -3  -1  11   -1.24    4.02
   3  -1 -11    2.45    2.69
   3   1 -11    0.59    2.82
   3  -1 -10  718.29   17.44
   3   1 -10  721.79   17.03
  -3   1  10  721.72   20.43
  -3   1   9   42.73    5.37
   3  -1  -9   37.33    4.18
  -3  -1   9   47.34    6.33
   3   1  -9   52.08    4.87
   3   1  -8  401.37   12.10
   3  -1  -8  337.49   10.79
  -3   1   8  345.29   12.65
  -3  -1   8  392.84   14.54
  -3  -1   7  315.93    8.82
   3   1  -7  326.46    9.12
  -3   1   7  312.12   11.22
   3  -1  -7  300.39    9.42
   3  -1  -6  865.85   15.00
  -3  -1   6  883.37   17.98
  -3  -1   6  856.35   12.68
   3   1  -6  891.22   12.96
   3  -1  -5  563.25   12.88
   3  -1  -5  564.79   11.82
   3   1  -5  561.34    8.82
   3   1  -5  573.73   13.29
  -3  -1   5  582.96    9.15
  -3   1   5  557.48   12.48
  -3  -1   4 2067.60   23.61
   3  -1  -4 2178.88   22.55
   3   1  -4 2144.99   14.24
  -3  -1   4 2230.48   14.82
   3   1  -4 2224.55   23.50
  -3   1   4 2125.47   21.70
  -3  -1   3    6.54    3.07
   3   1  -3   11.91    3.43
   3   1  -3    8.80    1.11
  -3   1   3    7.49    2.06
   3  -1  -3    5.79    2.11
   3   1  -2   66.21    4.06
   3   1  -2   60.98    5.28
  -3   1   2   62.44    2.90
  -3  -1   1   -2.90   10.73
   3   1  -1   -8.97   11.64
   3  -1  -1    1.34    0.95
  -3   1   1    2.69    1.01
   3   1   0  503.47   25.00
   3  -1   0  504.92    9.31
   3   1   0  505.78    5.69
  -3  -1   0  532.75    6.12
  -3  -1  -1 1035.32   36.70
   3   1   1 1010.43   29.86
  -3   1  -1  995.85    9.04
   3   1   1 1002.38   10.07
  -3  -1  -1 1036.93   10.69
   3  -1   1  975.90   13.70
   3   1   1 1025.34   15.62
  -3   1  -1  990.03   14.10
   3  -1   2 1310.20   29.24
  -3  -1  -2 1515.82   40.58
   3   1   2 1404.71   31.97
  -3   1  -2 1345.87   10.80
   3  -1   2 1419.49   11.05
  -3  -1  -2 1354.39   14.27
   3   1   2 1384.96   14.03
   3  -1   2 1425.32   17.61
  -3   1  -2 1411.47   17.97
  -3  -1  -2 1351.34   19.59
   3   1   2 1396.25   18.00
  -3  -1  -3   72.50   11.10
   3  -1   3   66.63    6.43
   3  -1   3   65.05    4.23
  -3   1  -3   62.05    3.24
   3   1   3   68.43    8.35
   3  -1   3   62.99    4.16
   3  -1   3   61.34    3.28
   3   1   3   61.27    3.58
  -3  -1  -3   57.22    3.61
  -3  -1  -3   68.72    4.99
  -3   1  -3   62.82    4.61
   3   1   3   66.04    4.80
   3  -1   4    5.96    1.89
  -3   1  -4   10.27    6.19
  -3  -1  -4    6.66    2.67
  -3  -1  -4   13.83    7.23
   3  -1   4   11.65    2.68
   3  -1   4    4.04    2.62
   3   1   4   13.62    5.87
   3   1   4    5.67    2.62
  -3   1  -4    8.56    1.98
   3   1   4    8.30    2.05
  -3  -1  -4    5.51    1.97
  -3   1  -4    6.93    2.68
   3  -1   5 2116.69   23.04
  -3   1  -5 2206.12   40.82
   3   1   5 2213.64   26.89
  -3  -1  -5 2200.77   46.61
  -3   1  -5 2209.79   23.33
  -3  -1  -5 2282.57   25.28
  -3  -1  -5 2148.07   28.06
  -3  -1  -6  260.63   17.42
  -3   1  -6  269.11    9.38
   3   1   6  279.89   10.57
  -3  -1  -6  256.69    9.51
   3  -1   6  290.64    9.63
  -3   1  -6  285.18   10.90
  -3   1  -7   77.72    9.61
   3  -1   7   77.03    5.75
   3   1   7   71.32    6.20
  -3   1  -7   72.61    6.09
  -3  -1  -7   79.15    6.09
   3   1   8   -0.41    2.96
  -3   1  -8    1.93    7.19
  -3   1  -8    2.42    3.30
   3  -1   8    4.01    2.96
  -3  -1  -8   -1.04    3.54
  -3   1  -9   76.46   11.36
   3  -1   9   70.84    6.44
   3   1   9   74.98    7.38
  -3  -1  -9   98.95    8.49
  -3   1  -9   84.65    7.61
  -3  -1 -10  139.98    9.75
   3   1  10  141.41    9.97
   3  -1  10  124.29    8.82
  -3   1 -10  143.21    9.98
   3   1  11   79.09    8.37
  -3  -1 -11   63.29    7.49
  -3   1 -11   74.31    7.93
   3  -1  11   69.46    7.51
  -3  -1 -12    9.86    4.51
   3  -1  12   19.00    5.58
   3   1  12   13.44    5.83
  -3   1 -12   15.20    5.58
   3   1  13    1.40    4.90
   3  -1  13   15.71    9.02
   3  -1  13   -0.36    4.37
  -3  -1 -13    5.08    4.55
  -3   1 -13    9.75    5.05
   3  -1  14   -0.74    5.15
   3  -1  14    5.91    9.27
  -3  -1 -14    5.24    4.65
   3   1  14   -0.35    5.53
  -3   1 -14   -2.50    5.05
  -3  -2  14   14.42    8.59
  -3   2  14    8.78    6.07
  -3  -2  14   21.10    6.77
   3  -2 -14   21.76    5.55
   3   2 -14   15.49    5.13
  -3  -2  13   11.00    7.88
  -3  -2  13   -4.12    5.11
   3  -2 -13   -0.46    3.43
  -3   2  13    3.81    5.36
   3   2 -13    1.97    3.57
   3  -2 -12   28.76    5.26
  -3  -2  12   40.25    9.34
  -3  -2  12   34.20    6.76
   3   2 -12   37.60    5.30
  -3   2  12   35.05    6.69
  -3   2  11  334.09   15.51
   3   2 -11  315.57   12.26
  -3  -2  11  291.27   18.92
  -3  -2  11  329.04   15.72
   3  -2 -11  306.98   12.75
  -3  -2  10   88.70    8.27
   3  -2 -10   95.73    7.08
  -3   2  10  109.92    9.02
   3   2 -10   90.28    6.30
  -3  -2  10   80.99   10.64
   3   2  -9   62.13    5.06
   3  -2  -9   58.87    5.59
  -3  -2   9   49.14    8.55
  -3   2   9   58.02    6.38
  -3  -2   9   58.85    6.47
  -3  -2   8   77.76    9.14
  -3  -2   8  100.84    5.45
  -3   2   8   87.25    7.06
   3   2  -8  101.45    5.72
  -3  -2   8   92.99    7.51
   3  -2  -8  100.62    6.55
  -3  -2   7   75.80    8.51
   3  -2  -7   84.66    5.93
  -3  -2   7   79.26    4.35
   3   2  -7   88.14    5.00
  -3   2   7   84.33    6.68
  -3  -2   7   69.53    6.33
  -3   2   6  159.95    7.76
   3  -2  -6  173.76    8.00
  -3  -2   6  169.31    5.53
  -3  -2   6  158.74    9.56
   3   2  -6  162.64    5.82
  -3   2   5   65.96    4.87
  -3  -2   5   71.47    3.21
   3   2  -5   67.85    3.51
   3  -2  -5   67.85    5.33
   3   2  -4   14.09    1.63
  -3  -2   4   12.68    1.34
   3   2  -4    6.32   10.42
  -3   2   4   10.61    2.47
   3  -2  -4   12.29    2.75
   3   2  -4   15.84    3.49
   3   2  -3   13.58   10.78
   3   2  -3   -1.28    2.65
   3  -2  -3    5.73    2.45
  -3  -2   3    5.29    1.07
   3   2  -3    9.11    3.70
  -3   2   3    4.83    2.18
   3  -2  -2    6.01    1.93
  -3  -2   2    7.27    9.49
  -3   2   2    6.47    1.94
   3   2  -2    0.76   10.74
  -3  -2   2    7.79    0.89
  -3  -2   1 3872.12   73.96
  -3  -2   1 4080.30   16.52
   3   2  -1 4106.21   67.92
   3  -2  -1 3928.02   27.71
  -3   2   1 3949.26   22.93
   3   2   0 9899.45   96.35
  -3   2   0 9813.96   35.78
  -3  -2   0 9723.26   29.93
   3  -2   0 9834.74   49.29
   3   2   1 1779.96   39.49
   3  -2   1 1764.72   21.53
   3   2   1 1760.44   26.08
  -3  -2  -1 1746.50   14.98
  -3   2  -2   -0.88    2.78
  -3   2  -2    3.16    1.82
  -3  -2  -2    4.31    4.15
   3   2   2    5.75    3.47
  -3   2  -2    3.68    1.27
   3   2   2    3.68    5.92
  -3  -2  -2   -8.15    8.53
  -3  -2  -2    2.83    1.41
   3  -2   2    7.79    2.72
   3  -2   3   61.23    6.09
  -3  -2  -3   71.93   11.70
   3   2   3   66.34    4.49
  -3   2  -3   65.56    3.40
   3   2   3   62.28    9.06
  -3  -2  -3   64.31    4.03
   3  -2   3   59.07    4.69
  -3   2  -3   62.04    4.98
  -3  -2  -3   66.90    6.45
   3   2   3   66.15    5.79
  -3   2  -4  543.90   10.58
   3   2   4  597.84   12.99
  -3  -2  -4  582.33   12.20
  -3   2  -4  563.61   14.28
   3  -2   4  572.30   11.61
   3   2   4  575.23   15.33
   3   2   5  155.98    8.61
  -3   2  -5  156.06    6.55
  -3   2  -5  141.86    7.78
   3  -2   5  147.29    6.63
  -3  -2  -5  140.34    6.68
  -3   2  -6   17.07    3.11
  -3   2  -6   16.69    3.77
   3  -2   6   14.26    3.69
  -3  -2  -6   20.61    3.20
   3  -2   6   18.93    3.27
   3   2   6   12.62    3.11
   3   2   7   64.20    6.35
   3  -2   7   57.39    5.86
  -3  -2  -7   70.57    5.78
  -3   2  -7   63.76    6.22
   3   2   8   79.82    7.52
  -3   2  -8   70.42    6.91
   3  -2   8   76.34    8.34
   3  -2   8   99.03    8.78
  -3  -2  -8   81.39    6.43
   3  -2   9  242.33   14.51
   3   2   9  245.48   12.60
  -3  -2  -9  217.99   10.54
  -3   2  -9  244.83   12.43
   3   2  10  373.80   16.28
  -3   2 -10  365.36   15.84
  -3  -2 -10  332.15   13.90
   3  -2  10  350.18   18.51
  -3  -2 -11  141.45   10.39
   3   2  11  133.59   10.93
   3  -2  11  110.65   11.71
  -3   2 -11  114.22    9.64
   3  -2  12   19.00    7.84
   3  -2  12   -5.93    5.40
   3   2  12   12.61    5.45
  -3  -2 -12   -2.41    5.42
  -3   2 -12    9.80    5.22
  -3   2 -13   -1.60    4.21
   3   2  13   -0.65    5.05
   3  -2  13    6.53    6.41
   3  -2  13   -2.90    4.95
  -3  -2 -13    5.40    5.32
  -3   3  14   -0.12    5.43
   3  -3 -14    5.83    4.25
   3   3 -14    5.55    3.89
   3   3 -13    5.39    3.80
  -3   3  13    8.35    6.17
   3  -3 -13    3.51    3.48
   3  -3 -12    6.85    4.07
  -3   3  12    8.97    5.51
   3   3 -12   -2.13    3.64
   3   3 -11  241.99   11.08
  -3   3  11  232.67   13.69
   3  -3 -11  224.59   11.73
  -3   3  10  403.80   16.63
   3   3 -10  397.75   13.19
   3  -3 -10  372.69   14.27
  -3   3   9    6.83    4.02
   3  -3  -9    5.38    3.04
   3   3  -9    4.88    2.52
   3   3  -8   36.41    3.95
  -3   3   8   42.62    5.69
   3  -3  -8   34.96    4.92
  -3   3   7   14.04    3.94
   3   3  -7    8.87   10.26
   3  -3  -7   15.27    4.02
   3   3  -7   13.75    2.73
  -3  -3   7   12.10    2.38
  -3   3   6   29.55    4.32
   3   3  -6   22.54   11.09
   3   3  -6   30.71    3.03
  -3  -3   6   30.17    2.80
   3   3  -5  401.18   25.45
  -3   3   5  336.33   11.15
  -3  -3   5  410.91    8.87
   3   3  -5  344.05    8.30
  -3  -3   4    1.30    1.24
   3  -3  -4    0.00    2.74
  -3   3   4   -1.28    2.40
   3   3  -4    1.48    9.24
  -3  -3   3   14.57   10.87
   3   3  -3   21.21    8.42
   3  -3  -3   30.39    4.50
  -3  -3   3   24.44    2.18
  -3   3   3   27.86    3.44
  -3  -3   2 1005.70   42.23
   3   3  -2  977.19   33.01
   3  -3  -2 1031.13   19.65
  -3  -3   2 1015.63   11.95
  -3   3   2  997.95   16.14
   3   3  -1  241.96   16.24
  -3   3   1  230.89    7.79
   3   3   0  135.25    9.91
  -3  -3   0  141.21   18.35
   3   3   0  144.08   13.14
  -3   3   0  147.98    6.55
   3   3   1    4.92    4.63
   3   3   1   -4.53    6.78
  -3  -3  -1    0.87    1.48
  -3  -3  -2   60.87    3.84
   3   3   2   45.72    9.29
   3   3   2   55.75    6.27
  -3   3  -2   59.02    3.75
  -3   3  -3    0.49    3.03
  -3   3  -3    1.04    1.66
  -3   3  -3    1.34    2.24
   3   3   3    5.20    3.27
   3   3   3    1.27    5.24
  -3  -3  -3    2.78    1.76
   3   3   4   12.98    4.43
  -3   3  -4   21.31    2.94
  -3   3  -4   17.20    4.51
  -3  -3  -4   14.40    2.67
  -3   3  -4   19.02    3.84
  -3  -3  -5   49.08    4.36
  -3   3  -5   52.15    4.18
  -3   3  -5   51.14    5.40
   3   3   5   45.11    5.46
   3   3   6    7.87    4.04
  -3  -3  -6    4.57    2.62
  -3   3  -6   11.36    4.03
   3   3   7   36.33    5.92
  -3   3  -7   39.04    5.39
  -3  -3  -7   41.80    4.93
   3   3   8  691.11   20.94
  -3  -3  -8  682.18   18.16
  -3   3  -8  693.38   20.48
   3   3   9   92.47    8.77
  -3  -3  -9   74.92    6.81
  -3   3  -9   78.79    7.59
   3  -3   9   75.94    7.16
  -3   3 -10  169.69   11.29
   3   3  10  176.30   12.22
  -3  -3 -10  155.65    9.97
   3  -3  10  160.91   10.72
   3   3  11  129.25   11.21
   3  -3  11  104.02    9.18
  -3  -3 -11  107.32    8.72
  -3   3 -11  119.49   10.31
   3   3  12   22.55    6.58
  -3  -3 -12   24.13    5.65
   3  -3  12   22.55    6.24
  -3   3 -12   16.55    5.78
   3  -3  13   16.53    6.01
   3   3  13   25.29    7.36
  -3  -3 -13    9.53    5.02
  -3   3 -13   21.62    6.57
  -3   4  13    3.87    5.86
   3  -4 -13    0.60    3.84
  -3   4  12  150.86   12.35
   3  -4 -12  128.78   10.20
   3   4 -12  130.10    9.21
   3  -4 -11   94.64    8.40
  -3   4  11   96.20    9.71
   3   4 -11  103.76    7.76
  -3   4  10   56.90    7.56
   3  -4 -10   51.92    6.40
   3   4 -10   49.58    5.37
   3   4  -9    2.23    2.68
  -3   4   9    3.71    4.44
   3  -4  -9    7.35    3.53
  -3   4   8   21.07    4.94
   3  -4  -8   16.29    4.55
   3   4  -8   22.06    3.60
   3   4  -8   27.81   10.80
   3   4  -7  347.77   22.37
  -3   4   7  349.83   14.16
   3   4  -6    9.33    8.41
  -3   4   6   10.88    3.85
  -3  -4   6    6.63    2.13
  -3  -4   5   80.27    4.53
   3   4  -5   72.29   11.08
  -3   4   5   91.07    7.04
  -3   4   4    9.66    3.39
  -3  -4   4    5.58    1.98
  -3   4   3   -0.58    2.98
  -3  -4   3   -0.83    1.67
   3   4  -2 1521.80   39.42
  -3  -4   2 1534.31   18.69
  -3   4   2 1501.60   23.46
  -3   4   1    2.57    2.47
   3   4  -1    1.38    6.16
   3   4   0  290.76   14.93
  -3   4   0  269.33   10.71
   3   4   1  141.02   13.69
  -3   4  -1  125.53    7.94
   3   4   1  116.00    9.82
   3   4   2  182.45   14.96
  -3  -4  -2  180.70    7.25
   3   4   2  174.83   11.10
   3  -4   3 1078.46   20.10
  -3  -4  -3 1050.11   17.64
  -3   4  -3 1035.35   17.63
   3   4   3 1068.88   25.58
   3  -4   4   -2.39    2.24
  -3  -4  -4    0.73    2.28
   3   4   5  269.92   13.62
  -3  -4  -5  263.56   10.12
  -3   4  -5  264.48   12.27
   3   4   6   59.60    7.37
  -3   4  -6   62.48    6.64
  -3  -4  -6   51.66    5.29
  -3   4  -7    5.43    3.95
   3   4   7   -0.97    4.77
  -3  -4  -7    1.96    2.89
  -3   4  -8   26.33    5.22
   3   4   8   35.27    6.57
  -3  -4  -8   29.82    4.89
  -3   4  -9   13.51    5.12
  -3  -4  -9   -2.76    3.57
   3   4   9    5.85    4.49
   3   4  10  144.63   11.95
  -3  -4 -10  108.22    8.82
  -3   4 -10  131.16   10.60
   3   4  11   -3.86    5.42
  -3  -4 -11    4.53    4.04
  -3   4 -11   -0.91    4.92
  -3  -4 -12    8.16    4.95
   3   4  12   10.60    5.80
  -3   4 -12    5.43    4.57
  -3   5  12  131.51   12.28
   3  -5 -12  126.83   10.33
  -3   5  11    0.35    4.57
   3  -5 -11    7.46    4.44
  -3   5  10    5.39    5.17
   3  -5 -10    6.26    3.55
  -3   5   9   19.60    5.20
   3  -5  -9   22.70    5.04
   3  -5  -8   -5.46    4.03
   3   5  -8    6.98    6.85
  -3   5   8   -2.32    4.04
  -3   5   7  261.99   12.97
   3   5  -7  310.41   18.61
  -3   5   6  116.76    8.96
   3   5  -6  111.84   12.36
  -3   5   5 1043.90   24.26
   3   5  -5 1033.38   33.62
   3   5  -4  141.88   13.25
  -3  -5   4  132.42    6.70
  -3   5   4  136.05    8.89
   3   5  -3   93.58   11.79
  -3  -5   3   89.87    5.74
  -3   5   3   96.42    7.89
  -3  -5   2    0.33    2.19
  -3   5   2   -1.29    3.31
   3   5  -1   84.14   11.37
   3   5  -1   78.78    9.92
  -3   5   1   89.78    7.37
   3   5   0   35.79    7.19
   3   5   0   35.29    8.87
  -3   5   0   38.80    5.61
  -3   5  -1   15.56    4.99
   3   5   1   15.67    6.22
   3  -5   1   11.60    5.19
   3  -5   2   36.34    6.79
  -3  -5  -2   57.73    5.01
  -3   5  -2   59.41    7.42
   3   5   2   57.18    7.95
   3  -5   3   90.23    8.90
  -3  -5  -3   98.70    6.46
   3   5   3  105.83    9.76
  -3  -5  -4   54.67    5.25
   3   5   4   55.17    7.96
  -3  -5  -5  627.32   16.56
   3   5   5  591.72   21.72
  -3  -5  -6  604.64   16.92
   3   5   6  649.63   23.19
   3   5   7    3.92    5.07
  -3  -5  -7    2.50    3.25
   3   5   8  314.41   17.30
  -3  -5  -8  299.45   13.07
  -3   5  -8  300.76   15.40
  -3   5  -9    9.69    4.26
  -3  -5  -9    8.39    3.57
   3   5   9   11.15    4.74
  -3   5 -10   56.60    8.32
   3   5  10   38.86    7.65
  -3  -5 -10   42.88    6.52
   3   5  11   28.90    8.12
  -3   5 -11   19.03    6.43
  -3  -5 -11   22.51    5.07
  -3   6  10   19.78    6.50
   3  -6 -10   19.62    5.33
  -3   6   9    7.02    5.03
   3  -6  -9    3.24    3.77
   3  -6  -8   40.54    6.74
  -3   6   8   20.22    5.86
  -3   6   7   -2.05    4.66
   3   6  -6   61.42    9.98
  -3   6   6   42.72    6.94
  -3   6   5    2.67    4.43
   3   6  -5   -0.39    6.80
   3   6  -4  170.69   15.28
  -3   6   4  196.74   11.80
  -3   6   3  327.73   14.93
   3   6  -2  173.95   15.33
  -3   6   2  152.73   10.30
  -3   6   1   57.48    6.84
   3   6  -1   64.75   10.20
  -3   6   0  123.11    9.84
   3   6   0   96.74   11.06
  -3   6  -1  251.06   13.63
   3   6   1  251.20   16.32
   3   6   2   97.74   10.76
  -3  -6  -2  106.46    7.24
  -3   6  -2   97.19    9.60
  -3   6  -3    9.74    5.47
   3   6   3    2.17    5.17
  -3  -6  -3   12.28    3.37
  -3  -6  -4  218.38   10.54
   3   6   4  224.90   14.75
  -3  -6  -5  210.64   10.54
   3   6   5  203.88   14.24
   3   6   6   -4.32    6.32
  -3  -6  -6    9.04    3.61
   3   6   7  112.40   11.46
  -3  -6  -7  107.50    8.31
   3   6   8  151.18   13.50
  -3  -6  -8  117.88    9.01
   3   6   9   32.90    7.81
  -3  -6  -9   17.71    4.82
  -3   7   8  177.18   13.46
   3  -7  -8  164.77   12.59
  -3   7   7   10.46    5.70
  -3   7   6   26.23    6.66
  -3   7   5  177.55   12.69
  -3   7   4   61.95    7.90
  -3   7   3   20.56    6.19
   3   7  -3   10.94    7.99
   3   7  -2  130.98   14.51
  -3   7   2  130.26   10.80
   3   7  -1    9.02    8.14
  -3   7   1   20.18    6.18
   3   7   0  270.12   18.11
  -3   7   0  299.57   15.99
  -3   7  -1   14.36    6.15
   3   7   1    3.16    6.41
  -3  -7  -2  140.45    9.15
  -3   7  -2  176.33   13.42
   3   7   2  159.33   13.99
  -3   7  -3   11.14    6.43
   3   7   3    0.15    6.02
  -3  -7  -3    3.46    2.88
  -3  -7  -4   72.68    6.98
  -3   7  -4   74.62   10.79
   3   7   4   79.84   11.01
   3   7   5   40.56    8.48
  -3  -7  -5   29.73    4.91
   3   7   6    7.33    6.43
  -3  -7  -6    2.14    3.54
  -3  -7  -7   23.21    5.35
   3   7   7   40.43    9.11
  -3   8   5   -1.82    5.56
  -3   8   4   17.52    6.85
   3   8  -4   22.96   11.21
   3   8  -3   46.70   10.83
  -3   8   3   38.01    7.73
   3   8  -2    9.94    9.52
  -3   8   2   11.16    6.45
  -3   8   1   -1.23    5.21
   3   8  -1   -7.15    8.55
   3   8   0   18.64    8.59
  -3   8   0    3.54    5.84
  -3   8  -1  113.76   11.62
   3   8   1   95.15   12.68
  -3   8  -2    5.59    6.29
   3   8   2    6.57    7.55
  -3  -8  -2    4.57    3.71
  -3   8  -3   18.32    7.30
   3   8   3   25.83    8.49
  -3  -8  -3   23.73    4.84
  -3   8  -4   -1.03    7.74
  -3  -8  -4   -7.01    4.11
   3   8   4   -1.34    6.62
  -4   0  15    4.13    5.79
   4   0 -15    1.63    4.07
  -4   0  14  147.38   12.57
   4   0 -14  117.79    9.74
   4   0 -13    2.30    3.17
  -4   0  13    2.20    4.79
  -4   0  12    6.84    4.49
   4   0 -12    0.03    2.56
  -4   0  11    4.07    4.10
   4   0 -11    2.39    2.74
   4   0 -10   98.17    6.23
  -4   0  10   96.40    7.87
  -4   0   9   -2.35    3.06
   4   0  -9   -0.76    2.27
   4   0  -8  118.78    6.01
  -4   0   8  118.67    7.51
  -4   0   7   -0.95    2.81
   4   0  -7    2.12    1.80
   4   0  -6  887.38   13.21
  -4   0   6  864.58   16.61
   4   0  -5    0.89    2.17
   4   0  -5   -0.40    1.26
  -4   0   5   -1.74    2.26
   4   0  -4 1105.15   12.83
   4   0  -4 1111.48   16.32
  -4   0   3   -0.85    1.70
   4   0  -3    2.40    1.75
   4   0  -2    5.75    1.63
  -4   0   1   -0.10    1.35
   4   0  -1   -0.54    1.15
   4   0  -1    0.22    1.34
   4   0   0 8207.11   33.88
   4   0   0 8121.52   35.06
  -4   0   0 8181.94   34.77
   4   0   1   -0.21    1.35
   4   0   1   -2.43    9.50
   4   0   1   -1.31    1.21
  -4   0  -1    0.28    1.76
   4   0   2 2917.24   54.03
   4   0   2 2883.94   20.76
   4   0   2 2930.60   23.84
  -4   0  -2 2917.74   23.23
  -4   0  -2 2939.31   25.29
  -4   0  -3    0.68    1.86
  -4   0  -3    6.32    9.33
   4   0   3   -4.09    5.74
   4   0   3    2.19    1.75
  -4   0  -3   -0.38    2.07
   4   0   3    1.68    1.79
  -4   0  -4 1973.89   24.02
  -4   0  -4 1938.30   51.13
   4   0   4 1939.44   36.30
   4   0   4 1943.32   21.27
  -4   0  -4 1853.39   21.92
   4   0   5    0.15    2.04
  -4   0  -5   -2.46    8.98
  -4   0  -5    0.28    2.07
   4   0   5    1.09    4.39
  -4   0  -5    1.10    2.36
  -4   0  -6  185.80   17.97
   4   0   6  168.32    7.84
  -4   0  -6  168.52    8.43
  -4   0  -7   -3.33    3.11
  -4   0  -7    0.60    8.78
   4   0   7   -4.55    2.81
   4   0   8    0.35    2.97
  -4   0  -8    3.04    3.51
   4   0   9    0.22    3.38
  -4   0  -9   -1.72    3.17
   4   0  10  230.72   12.04
  -4   0 -10  249.93   12.93
   4   0  11   -0.45    3.84
  -4   0 -11   -0.47    4.11
   4   0  12  310.30   15.76
  -4   0 -12  332.43   16.38
   4   0  13    6.36    4.87
  -4   0 -13   -5.08    4.63
  -4  -1  14   74.21   14.27
  -4   1  14  108.78   10.67
   4  -1 -14   97.58    8.46
   4   1 -14   84.78    7.72
  -4  -1  14   83.83   10.43
  -4   1  13    2.53    4.60
  -4  -1  13    5.78    5.77
   4  -1 -13    1.55    3.19
   4   1 -13    3.78    3.29
  -4   1  12   54.78    7.21
   4   1 -12   65.90    6.28
   4  -1 -12   60.82    6.09
  -4  -1  12   62.91    8.14
  -4   1  11  425.81   16.91
   4   1 -11  411.21   13.31
  -4  -1  11  425.21   17.48
   4  -1 -11  398.02   13.77
  -4   1  10    4.71    3.90
  -4  -1  10    0.10    3.94
   4  -1 -10    4.61    2.42
   4   1 -10   -0.77    2.35
  -4   1   9  270.16   12.11
   4  -1  -9  257.44    9.71
   4   1  -9  287.61   10.07
  -4  -1   9  267.67   12.40
  -4   1   8   80.33    6.65
   4  -1  -8   87.44    5.67
   4   1  -8   96.34    5.23
  -4  -1   8   78.99    6.70
  -4  -1   7   27.38    4.66
  -4   1   7   22.94    3.71
   4   1  -7   18.54    2.37
   4  -1  -7   19.29    2.87
   4  -1  -6  228.07    8.00
  -4   1   6  232.42    8.86
   4   1  -6  231.76    6.01
  -4  -1   6  241.76    9.63
  -4  -1   5    7.65    2.85
   4   1  -5   10.91    1.48
   4   1  -5   13.90    3.14
   4  -1  -5    9.21    2.56
  -4  -1   5    6.68    4.43
  -4   1   5    6.26    2.21
   4  -1  -4  383.02    9.47
  -4   1   4  371.54    8.91
  -4  -1   4  362.83   12.93
   4   1  -4  399.29    5.40
   4   1  -4  395.25   10.35
   4  -1  -3  504.66    9.41
  -4  -1   3  494.02   11.95
  -4   1   3  511.24    9.15
   4   1  -3  480.12    4.10
   4  -1  -2  211.90    5.14
  -4   1   2  207.71    4.76
   4  -1  -1 2121.10   11.57
   4   1  -1 2046.21   54.64
   4   1  -1 2159.20   20.69
  -4   1   1 2082.19   10.63
  -4  -1   1 2157.56   11.19
   4   1  -1 2129.38    9.71
   4  -1  -1 2134.70   20.30
  -4  -1   0  372.32    6.28
   4   1   0  365.51   24.79
   4  -1   0  360.29    8.61
   4   1   0  373.22    5.67
  -4  -1  -1  679.24   33.50
   4   1   1  711.71    9.41
  -4  -1  -1  682.48    9.68
   4  -1   1  668.59   12.34
   4   1   1  669.02   13.61
  -4   1  -1  684.33   13.01
  -4  -1  -2  370.24    8.38
   4  -1   2  340.08   19.60
  -4  -1  -2  408.15   27.32
   4   1   2  360.31   20.06
   4  -1   2  382.03    5.60
   4   1   2  354.14    7.66
   4  -1   2  375.98    9.68
  -4  -1  -2  368.84   11.36
  -4   1  -2  370.11   10.12
   4   1   2  369.43    9.99
  -4   1  -2  363.58    5.81
  -4   1  -3  837.32   11.06
  -4  -1  -3  966.73   39.01
   4  -1   3  921.51   27.28
   4   1   3  897.89   28.37
   4   1   3  849.66   13.23
  -4  -1  -3  923.86   14.86
   4  -1   3  834.09   14.75
   4  -1   3  880.99   11.04
  -4   1  -3  863.47   16.44
  -4  -1  -3  851.99   17.18
   4   1   3  877.26   15.67
   4  -1   4   76.70    4.12
   4   1   4   84.09    5.60
  -4   1  -4   78.49    4.23
  -4  -1  -4   80.74   14.03
   4  -1   4   85.22    7.46
   4   1   4   66.13    9.26
   4  -1   4   77.38    5.40
   4   1   4   80.08    4.72
  -4  -1  -4   94.74    5.72
  -4   1  -4   79.12    5.75
  -4  -1  -4   75.68    5.77
   4  -1   5  399.90   10.11
  -4   1  -5  371.18    9.81
  -4  -1  -5  390.41   24.19
   4   1   5  382.49   11.55
   4  -1   5  427.91   13.66
   4   1   5  397.27   18.07
  -4   1  -5  411.70   12.72
  -4  -1  -5  384.62   12.58
  -4   1  -6  188.10   15.69
  -4   1  -6  191.38    8.01
   4   1   6  208.09    9.35
   4  -1   6  203.80    8.15
  -4   1  -6  208.65    9.79
   4   1   7   52.63    5.55
   4  -1   7   48.14    4.74
  -4  -1  -7   50.84    5.30
  -4   1  -7   54.19    6.17
   4  -1   8    6.85    3.23
   4   1   8    1.30    3.34
  -4  -1  -8   -3.18    3.05
  -4   1  -8   -1.03    3.55
   4   1   9    2.58    3.34
   4  -1   9   -0.79    3.01
  -4  -1  -9   -1.24    3.39
  -4   1  -9    6.19    4.10
   4   1  10  443.57   17.15
   4  -1  10  435.03   15.88
  -4   1 -10  452.45   18.05
  -4  -1 -10  438.71   16.79
   4   1  11   19.59    5.61
   4  -1  11    5.97    3.94
  -4  -1 -11   11.15    4.49
  -4   1 -11    9.26    4.83
   4  -1  12    5.63    7.31
   4  -1  12   -0.55    4.22
   4   1  12    1.50    4.52
  -4  -1 -12    6.27    5.22
  -4   1 -12   -2.36    5.67
   4  -1  13   41.15   11.26
  -4  -1 -13   47.77    7.32
  -4   1 -13   51.77    7.95
   4  -1  13   56.45    8.06
   4   1  13   53.02    8.08
  -4   2  14    8.88    5.74
  -4  -2  14    1.24    5.24
  -4  -2  14   -8.31    8.88
   4  -2 -14   -0.98    3.88
   4   2 -14   -0.70    3.47
  -4  -2  13   32.60    7.30
  -4  -2  13   39.32   10.50
   4  -2 -13   28.86    5.42
   4   2 -13   48.12    5.81
  -4   2  13   36.37    7.28
  -4  -2  12   -1.07    4.98
  -4  -2  12    9.14    7.23
   4  -2 -12    6.82    3.51
  -4   2  12    5.77    4.63
   4   2 -12   -0.68    2.74
   4   2 -11  346.09   12.23
  -4  -2  11  336.11   20.40
  -4   2  11  359.73   15.84
   4  -2 -11  347.14   13.33
  -4  -2  11  371.96   17.03
   4   2 -10   80.72    5.80
  -4  -2  10   96.27   11.34
   4  -2 -10   84.27    6.65
  -4   2  10   83.20    7.90
  -4  -2  10   87.81    8.59
  -4   2   9   29.21    5.34
  -4  -2   9   29.21    5.31
   4   2  -9   27.85    3.41
   4  -2  -9   22.41    3.66
  -4  -2   9   25.18    6.56
  -4  -2   8    0.17    1.57
  -4   2   8    2.14    3.47
   4  -2  -8    2.90    2.55
   4   2  -8    1.70    1.87
   4   2  -7    0.42   10.68
  -4  -2   7    7.52    4.00
  -4  -2   7    2.65    1.51
  -4   2   7    8.86    2.95
   4  -2  -7    6.12    3.00
   4   2  -7    5.30    1.98
  -4  -2   6   73.58    6.99
  -4  -2   6   74.85    3.56
   4   2  -6   67.00    3.51
  -4   2   6   68.79    5.40
   4  -2  -5   16.76    3.32
   4   2  -5   14.23   11.19
  -4   2   5   22.24    3.37
  -4  -2   5   21.50    1.65
   4   2  -5   19.75    1.77
  -4   2   4  291.33    8.55
  -4  -2   4  277.38    3.98
   4   2  -4  278.72    4.29
   4   2  -3  136.72   19.30
  -4   2   3  137.97    5.29
   4   2  -3  148.86    9.36
   4  -2  -3  145.44    6.00
   4   2  -2  858.26   39.20
  -4   2   2  814.14   10.65
   4  -2  -2  824.31   12.22
  -4  -2   1  420.86   28.18
   4   2  -1  430.94   26.16
  -4   2   1  395.07    6.07
   4  -2  -1  449.48    8.72
  -4  -2   1  434.62    4.68
  -4  -2   0 1344.51   49.49
   4   2   0 1286.01   40.02
  -4  -2   0 1301.71   10.92
   4  -2   0 1216.76   18.66
  -4   2   0 1241.81    9.36
  -4  -2  -1   37.71   14.50
  -4  -2  -1   30.47    2.35
   4   2   1   28.83   10.08
  -4   2  -1   28.50    1.43
   4  -2   1   25.02    3.13
   4   2   1   30.30    4.56
  -4   2  -1   30.48    2.07
  -4   2  -2    0.37    2.46
  -4   2  -2   -2.22    2.18
   4   2   2    2.28    3.14
  -4   2  -2    0.36    0.94
   4   2   2   -0.42    1.50
  -4  -2  -2    0.37    1.42
   4  -2   2   -0.74    1.90
   4   2   3   26.07    2.95
   4   2   3   31.63    7.94
  -4   2  -3   23.29    2.13
   4  -2   3   13.32    6.76
  -4  -2  -3   24.61    2.74
  -4  -2  -3   25.83    4.91
  -4   2  -3   27.57    4.07
   4   2   3   27.97    4.21
   4  -2   4   26.40    4.49
  -4   2  -4   23.26    2.46
  -4   2  -4   28.40    4.00
  -4  -2  -4   30.16    3.46
   4   2   4   22.31    7.34
   4  -2   4   26.05    2.86
   4   2   4   33.51    4.73
   4   2   5  100.34    7.20
  -4   2  -5   90.81    4.96
  -4  -2  -5  105.23    5.97
  -4   2  -5   81.44    6.32
   4  -2   5   89.09    5.18
   4   2   6  131.17    8.53
  -4   2  -6  126.86    6.43
  -4  -2  -6  134.15    7.20
  -4   2  -6  128.59    8.32
   4  -2   6  141.36    7.03
   4   2   7   32.23    5.32
   4  -2   7   31.33    4.47
  -4  -2  -7   34.39    4.49
  -4   2  -7   35.84    5.22
   4  -2   7   40.45    4.83
   4   2   8   53.58    6.66
  -4  -2  -8   42.59    5.31
   4  -2   8   51.70    6.81
  -4   2  -8   39.45    5.44
   4  -2   8   42.93    5.70
   4   2   9  269.89   13.47
   4  -2   9  259.71   13.90
  -4  -2  -9  283.73   12.84
  -4   2  -9  279.92   13.95
   4   2  10   60.55    7.32
   4  -2  10   62.88    7.80
  -4  -2 -10   80.49    8.31
  -4   2 -10   59.17    7.50
   4   2  11   39.20    7.01
   4  -2  11   20.95    5.71
  -4  -2 -11   27.64    5.62
  -4   2 -11   22.46    6.24
   4  -2  11   21.75    6.94
   4  -2  12   -8.32    5.98
   4   2  12    3.66    5.32
   4  -2  12   -2.69    4.34
  -4  -2 -12    8.49    4.43
  -4   2 -12   14.37    6.02
   4  -2  13   36.13    8.20
   4   2  13   43.07    8.34
  -4  -2 -13   44.57    7.14
   4  -2  13   47.46    7.72
  -4   2 -13   34.80    7.24
  -4   3  14   75.69    9.75
   4  -3 -14   95.61    9.08
  -4   3  13    4.53    4.95
   4  -3 -13   12.51    4.05
   4  -3 -12  308.45   14.03
  -4   3  12  331.35   16.99
  -4   3  11  549.68   20.26
   4  -3 -11  521.18   17.36
   4   3 -11  529.60   15.41
   4   3 -10  207.36   24.48
  -4   3  10  242.30   13.01
   4  -3 -10  233.15   11.37
   4   3 -10  221.77    9.36
   4   3  -9    2.55   12.49
  -4   3   9   -3.43    3.77
   4  -3  -9    2.99    2.96
   4   3  -9    3.08    2.15
  -4   3   8    7.99    3.79
   4   3  -8   12.70    2.62
   4  -3  -8   11.31    3.57
  -4  -3   8    7.96    2.12
  -4   3   7  362.60   13.00
  -4  -3   7  381.07    8.63
   4   3  -7  379.88    9.48
  -4   3   6   68.21    5.63
   4   3  -6   62.89   14.77
  -4  -3   6   71.51    3.46
   4   3  -6   74.16    3.93
  -4   3   5   13.24    3.18
  -4  -3   5   11.03    1.56
   4   3  -4  408.90   28.62
  -4   3   4  364.23   10.70
  -4  -3   4  417.82    6.43
   4  -3  -4  358.07   11.71
  -4   3   3  128.60    5.85
   4   3  -3  150.75   18.30
  -4  -3   3  142.58    3.51
   4  -3  -3  141.23    7.40
  -4   3   2  755.42   13.15
   4   3  -2  802.58   33.59
   4  -3  -2  766.86   16.29
  -4  -3   2  772.70    8.77
   4   3  -1 4286.81   73.23
  -4  -3   1 4238.97   21.46
  -4   3   1 4253.33   29.02
  -4  -3   0   14.45    1.75
   4   3   0   15.07    5.42
   4   3   0    7.20    8.38
  -4   3   0   14.68    2.26
   4   3   1  222.58   17.61
  -4  -3  -1  199.30    5.90
  -4   3  -1  215.86    7.43
   4   3   1  189.40   10.73
   4   3   2  131.06   13.90
  -4  -3  -2  131.08    5.39
   4   3   2  122.40    8.43
   4   3   3  259.52   17.85
  -4   3  -3  255.36   10.44
  -4  -3  -3  258.97    8.10
  -4   3  -3  250.61    6.92
  -4   3  -3  254.84   10.86
   4   3   3  257.46   11.84
   4  -3   4 1233.82   21.03
   4   3   4 1376.69   38.46
  -4   3  -4 1316.75   17.18
  -4  -3  -4 1268.33   19.02
  -4   3  -4 1313.49   25.05
   4   3   4 1333.11   26.29
  -4   3  -5   -0.83    3.29
  -4   3  -5    5.60    2.42
  -4  -3  -5    3.99    2.36
   4   3   5   -1.15    3.94
   4   3   6  998.14   24.17
  -4  -3  -6  965.07   19.33
  -4   3  -6 1010.63   23.75
   4   3   7    3.37    3.88
  -4  -3  -7    4.47    2.86
  -4   3  -7    5.06    4.01
  -4   3  -8   28.02    5.65
  -4  -3  -8   24.93    4.36
   4   3   8   19.35    5.10
   4   3   9  329.23   15.87
  -4  -3  -9  330.50   13.50
  -4   3  -9  352.02   16.09
   4  -3   9  338.41   13.85
  -4  -3 -10  111.53    8.73
   4   3  10  125.11   10.59
  -4   3 -10  110.57    9.98
   4  -3  10  122.31    9.37
   4   3  11    2.97    4.82
   4  -3  11    3.37    4.13
  -4  -3 -11   -2.61    3.99
  -4   3 -11   -0.79    3.89
   4   3  12    9.05    6.05
   4  -3  12    6.55    4.59
  -4  -3 -12    6.63    4.81
  -4   3 -12   17.14    6.01
  -4   4  13   59.99    9.32
   4  -4 -13   48.87    7.03
   4  -4 -12   14.96    4.56
  -4   4  12   31.48    7.29
  -4   4  11   14.05    5.69
   4  -4 -11   13.62    4.63
   4   4 -10   10.33    3.33
  -4   4  10    5.56    4.72
   4   4 -10    6.66   11.63
   4  -4 -10   11.29    4.29
  -4   4   9   28.46    5.76
   4   4  -9   13.19   11.98
   4  -4  -9   26.68    4.99
   4   4  -9   28.38    3.87
   4   4  -8   91.00   16.91
  -4   4   8   69.91    7.46
   4  -4  -8   74.76    7.08
   4   4  -7  172.87   20.78
  -4   4   7  174.75    9.78
   4   4  -6  161.69   18.18
  -4   4   6  156.07    8.89
  -4  -4   6  147.70    5.45
   4   4  -5   12.72   10.30
  -4   4   5    7.79    3.17
  -4  -4   5    6.85    1.69
  -4  -4   4    8.07    1.75
   4   4  -4   14.20    9.09
  -4   4   4   13.80    3.42
   4  -4  -3   21.38    5.34
  -4   4   3   19.71    3.63
   4   4  -3   21.44    9.33
  -4  -4   3   16.87    2.17
   4   4  -2   24.08    9.41
  -4  -4   2   26.26    2.72
  -4   4   2   20.42    3.51
   4   4  -1   34.44    9.64
  -4   4   1   33.46    4.02
  -4  -4   0  400.82    9.20
   4   4   0  377.13   17.12
  -4   4   0  406.11   11.69
   4   4   1  325.45   20.66
  -4   4  -1  337.50   11.29
  -4  -4  -1  285.34    8.07
   4   4   1  327.76   15.68
   4   4   2   14.96    5.40
  -4  -4  -2   10.02    2.16
  -4   4  -2   11.45    2.56
   4   4   3  378.09   21.91
  -4  -4  -3  363.67   10.32
   4   4   3  375.23   15.86
   4  -4   4  197.65    6.95
  -4   4  -4  210.49    8.04
  -4  -4  -5  285.58   10.48
   4   4   5  309.66   14.80
   4   4   6   70.70    7.99
  -4   4  -6   75.00    7.68
  -4  -4  -6   67.00    5.74
  -4   4  -7    6.06    3.97
   4   4   7    8.45    4.99
  -4  -4  -7    9.97    3.60
   4   4   8   63.64    8.08
  -4  -4  -8   57.96    6.26
  -4   4  -8   61.78    7.31
   4   4   9  153.66   11.78
  -4  -4  -9  150.12    9.73
  -4   4  -9  160.08   11.96
  -4   4 -10    8.99    4.82
  -4  -4 -10    5.63    4.11
   4   4  10    6.01    5.09
   4   4  11  199.54   14.65
  -4  -4 -11  178.81   11.73
  -4   4 -11  212.03   14.49
   4   4  12    5.30    5.74
  -4  -4 -12    3.51    4.63
  -4   4 -12  -10.54    6.64
  -4   5  12   35.37    7.73
   4  -5 -12   27.82    6.08
  -4   5  11  163.71   12.90
   4  -5 -11  133.36   10.53
  -4   5  10    3.43    4.48
   4  -5 -10    0.16    3.36
  -4   5   9  365.75   16.51
   4  -5  -9  350.99   15.79
   4   5  -8   85.28   13.26
  -4   5   8  105.83    9.10
   4   5  -7   18.18    9.65
  -4   5   7   -1.66    4.11
  -4   5   6   55.46    5.70
   4   5  -6   61.77   12.35
  -4   5   5  687.75   19.23
   4   5  -5  692.04   30.62
   4   5  -4  338.92   22.31
  -4   5   4  347.26   13.24
  -4  -5   4  335.46    9.37
   4   5  -3  271.32   20.20
  -4  -5   3  259.13    8.43
  -4   5   3  260.80   11.26
  -4  -5   2    9.19    2.57
  -4   5   2   10.48    3.23
   4   5  -2    7.02    8.62
   4   5  -1   72.78   11.58
   4   5  -1   73.14    9.87
  -4   5   1   79.87    6.29
   4   5   0   63.12   11.85
   4   5   0   58.29    9.32
  -4   5   0   51.44    5.65
   4   5   1  772.47   32.60
  -4  -5  -1  719.94   14.76
  -4   5  -1  805.55   19.91
   4   5   1  750.51   25.20
  -4  -5  -2  106.82    6.13
  -4   5  -2  121.47    8.68
   4   5   2  127.14   10.81
   4   5   3   11.76    5.66
  -4  -5  -3    6.84    2.67
  -4  -5  -4   59.22    5.12
   4   5   4   82.25    9.07
   4   5   5   13.90    5.90
  -4  -5  -5   15.13    3.50
  -4  -5  -6   57.63    5.69
   4   5   6   80.12    9.47
   4   5   7  171.83   13.00
  -4  -5  -7  148.22    9.08
   4   5   8   54.97    8.68
  -4  -5  -8   40.04    5.59
  -4   5  -9    1.27    4.60
   4   5   9   12.58    6.02
  -4  -5  -9   10.81    4.62
  -4   5 -10   18.26    6.65
  -4  -5 -10   23.05    5.44
   4   5  10   23.08    7.08
  -4   6  10   11.55    5.66
   4  -6 -10    4.64    4.02
  -4   6   9  109.41   10.72
   4  -6  -9  152.52   11.58
  -4   6   8   60.91    8.03
  -4   6   7   58.24    7.43
   4   6  -7   43.08   10.32
   4   6  -6   12.46    8.50
  -4   6   6    1.59    3.77
   4   6  -5   25.98    9.08
  -4   6   5   23.93    5.21
  -4   6   4   54.20    6.66
   4   6  -4   43.87   10.55
  -4   6   3   11.44    4.71
   4   6  -3    4.40    7.52
   4   6  -2  586.71   29.31
   4   6  -2  584.45   26.72
  -4   6   2  597.81   18.61
   4   6  -1    9.23    7.15
  -4   6   1   13.56    4.68
   4   6  -1   14.13    8.88
   4   6   0    3.05    5.69
  -4   6   0    3.33    3.84
   4   6   1   28.88    7.02
  -4  -6  -1   32.13    4.12
  -4   6  -1   40.08    6.49
  -4  -6  -2  121.92    7.27
  -4   6  -2  153.07   10.91
   4   6   2  147.89   12.56
  -4  -6  -3   75.64    6.03
  -4   6  -3   82.08    8.83
   4   6   3   74.12    9.26
   4   6   4    5.07    5.42
  -4  -6  -4    3.95    2.68
  -4  -6  -5   71.09    6.45
   4   6   5   92.80   10.48
   4   6   6    6.27    5.34
  -4  -6  -6    3.20    3.25
  -4  -6  -7   43.66    5.89
   4   6   7   34.29    8.09
   4   6   8  116.46   12.65
  -4  -6  -8  106.54    8.81
   4   6   9   10.31    7.15
  -4  -6  -9    3.30    4.02
  -4   7   8  105.71   11.28
  -4   7   7   86.93    8.92
  -4   7   6   21.28    6.10
  -4   7   5    6.20    4.80
  -4   7   4   64.80    8.23
  -4   7   3   22.56    5.91
   4   7  -3   36.11   10.62
   4   7  -2   20.10    9.16
  -4   7   2   11.77    5.21
   4   7  -1   -1.76    7.22
  -4   7   1    0.86    4.30
  -4   7   0   25.41    5.88
   4   7   0   21.04    9.86
   4   7   1   45.69    9.42
  -4  -7  -1   56.12    5.86
  -4   7  -1   55.12    8.07
  -4   7  -2  150.88   11.81
  -4  -7  -2  138.01    8.49
   4   7   2  164.60   14.34
  -4   7  -3    3.84    5.68
   4   7   3   12.61    7.19
  -4  -7  -3    7.54    3.59
  -4   7  -4    4.73    6.32
   4   7   4    1.64    5.37
  -4  -7  -4   -3.21    3.51
  -4  -7  -5    7.67    3.55
   4   7   5    3.22    6.71
   4   7   6   26.76    7.61
  -4  -7  -6   17.85    4.55
   4   7   7   -1.57    7.48
  -4  -7  -7    0.01    3.43
  -4   8   4  204.99   14.36
   4   8  -4  187.78   19.27
   4   8  -3   33.37   10.06
  -4   8   3   27.36    6.61
   4   8  -2   11.16    9.02
  -4   8   2   -0.74    5.34
   4   8  -1   15.96    9.10
  -4   8   1   12.88    5.58
   4   8   0   35.55   10.31
  -4   8   0   29.38    6.96
   4   8   1  155.25   15.49
   4   8   2    2.76    7.71
   4   8   3   24.98    8.74
  -4  -8  -3   23.82    4.76
  -5   0  14   -6.52    6.59
   5   0 -14   -7.94    4.59
   5   0 -13   26.84    4.68
  -5   0  13   37.48    7.43
  -5   0  12   -3.70    4.54
   5   0 -12   -5.11    3.01
   5   0 -11   53.14    5.27
  -5   0  11   72.17    7.88
  -5   0  10   -3.74    3.97
   5   0 -10    1.45    2.21
   5   0  -9   48.10    4.23
  -5   0   9   58.13    6.21
  -5   0   8    4.17    3.29
   5   0  -8    0.52    1.72
   5   0  -7   20.82    2.65
  -5   0   7   28.49    4.06
  -5   0   6   -0.33    2.73
   5   0  -6   -0.24    1.39
   5   0  -5 1686.18   16.98
   5   0  -5 1734.85   22.87
  -5   0   5 1715.67   22.39
  -5   0   4    2.36    1.90
   5   0  -4    2.61    1.91
   5   0  -3   23.63    2.73
   5   0  -2    0.02    1.28
  -5   0   2    0.80    2.26
   5   0  -2   -1.24    1.47
   5   0  -1 3089.57   21.24
   5   0  -1 3155.72   19.72
  -5   0   0    0.05    1.61
   5   0   0    1.83    1.79
   5   0   0   -5.55   12.18
   5   0   0    0.35    1.28
   5   0   1    4.76    1.59
   5   0   1    8.38    1.66
  -5   0  -1    8.73    2.30
  -5   0  -2   -0.07   10.18
   5   0   2    2.64    8.50
   5   0   2   -1.25    1.63
   5   0   2   -1.48    1.59
  -5   0  -2   -0.15    1.98
  -5   0  -2    0.05    2.26
  -5   0  -3   -3.21    2.18
  -5   0  -3    8.30   11.30
   5   0   3   -4.80    7.00
   5   0   3    0.44    1.90
   5   0   3   -0.59    1.57
  -5   0  -3    2.06    2.39
   5   0   4    3.85    2.05
  -5   0  -4   -0.96    2.18
   5   0   4    6.01    5.77
  -5   0  -4    0.36    2.28
   5   0   5  572.88   21.52
   5   0   5  588.32   13.18
  -5   0  -5  599.27   15.41
  -5   0  -5  545.91   13.72
   5   0   6   -2.62    2.34
  -5   0  -6    5.53   10.56
   5   0   6   12.11    5.14
  -5   0  -6    2.33    3.12
   5   0   7  130.41    7.65
  -5   0  -7  132.77    8.43
   5   0   8   -1.33    2.84
  -5   0  -8   -2.60    3.56
   5   0   9  460.13   16.00
  -5   0  -9  434.12   16.56
   5   0  10   -2.40    3.32
  -5   0 -10   -0.77    3.84
   5   0  11   27.78    5.40
  -5   0 -11   23.51    6.23
   5   0  12   -8.85    4.57
  -5   0 -12    1.77    5.17
   5   0  13   21.20    6.24
  -5   0 -13   22.95    7.25
  -5  -1  14  198.89   20.89
   5  -1 -14  144.97   10.03
   5   1 -14  148.96    9.67
  -5   1  14  171.24   12.65
  -5  -1  14  185.94   14.17
  -5  -1  13   -0.85    4.56
  -5  -1  13   -6.56    7.58
  -5   1  13   -3.24    4.39
   5  -1 -13   -1.37    2.77
   5   1 -13   -1.18    2.93
  -5  -1  12   83.80   13.54
   5  -1 -12   83.64    6.96
  -5   1  12   95.59    9.09
   5   1 -12   82.35    6.62
  -5  -1  12   87.49    9.09
   5  -1 -11  161.95    8.77
   5   1 -11  157.18    8.29
  -5   1  11  158.11   10.63
  -5  -1  11  172.62   11.42
  -5   1  10   68.30    6.92
   5  -1 -10   64.17    5.54
  -5  -1  10   63.97    7.05
   5  -1  -9   54.15    4.89
   5   1  -9   58.29    4.57
  -5   1   9   58.91    6.13
  -5  -1   9   63.17    6.87
   5   1  -8  158.26    6.08
   5  -1  -8  164.07    7.64
  -5   1   8  159.46    8.67
  -5  -1   8  144.24    8.75
  -5   1   7   10.23    3.15
  -5  -1   7    2.01    5.00
   5  -1  -7    8.29    2.49
   5   1  -7    6.80    1.67
  -5  -1   7    5.29    2.82
  -5  -1   6  297.79   15.21
   5  -1  -6  315.95    9.76
   5   1  -6  306.36    6.61
  -5   1   6  314.69   10.20
  -5  -1   6  303.18   11.02
   5  -1  -5   68.95    4.79
  -5  -1   5   62.92    6.71
   5   1  -5   68.59    2.71
  -5   1   5   70.66    4.65
   5  -1  -4  434.19   10.06
   5   1  -4  438.05    5.19
   5   1  -4  441.05   11.51
  -5   1   4  437.62    9.68
   5  -1  -3   41.72    3.00
   5   1  -3   34.87   15.21
  -5   1   3   45.36    2.98
   5   1  -3   51.14    4.16
   5  -1  -2  956.29   10.51
   5   1  -2  891.63    6.29
  -5   1   2  898.84    9.82
   5   1  -2  958.92   15.19
   5   1  -1  396.98   29.08
   5   1  -1  462.29   11.67
   5   1  -1  415.70    5.31
   5  -1  -1  439.52    9.96
  -5  -1   1  436.04    6.34
  -5  -1   0   41.90   13.78
   5   1   0   26.57   13.74
   5   1   0   43.13    2.31
  -5  -1   0   40.29    2.70
   5   1   0   45.73    5.12
   5  -1   0   46.43    3.53
  -5   1  -1   -2.25    2.40
   5   1   1   -2.00    2.44
   5  -1   1   -2.45    7.85
   5   1   1    1.54   10.95
   5   1   1    0.66    1.04
  -5  -1  -1    1.58    1.48
   5  -1   1    2.06    1.68
  -5  -1  -2  145.73   20.06
   5  -1   2  118.75   15.09
   5   1   2  116.97   14.93
   5   1   2  143.58    5.32
   5  -1   2  136.55    3.21
  -5  -1  -2  143.64    5.76
   5  -1   2  135.24    6.23
  -5   1  -2  158.68    7.30
  -5   1  -2  131.42    3.87
   5   1   2  139.39    6.65
  -5  -1  -3   19.20    3.82
  -5  -1  -3    4.51   14.09
   5  -1   3   22.61    8.98
   5   1   3   16.52    2.52
   5  -1   3   16.50    1.84
   5   1   3   17.10    8.00
   5   1   3   14.26    2.90
  -5   1  -3   16.42    2.06
  -5  -1  -3   16.35    2.61
  -5   1  -3   17.23    3.23
   5   1   4  294.79   10.14
   5  -1   4  290.88   15.63
   5   1   4  291.74   17.95
   5  -1   4  308.44    7.89
   5  -1   4  316.64    7.87
  -5  -1  -4  316.24    9.96
  -5   1  -4  314.59   11.36
  -5  -1  -4  309.49   11.65
  -5   1  -4  285.32    7.84
   5   1   5  364.61   11.53
   5  -1   5  401.91   12.35
   5  -1   5  418.84   10.35
  -5  -1  -5  395.02   12.08
   5  -1   5  398.46   16.01
   5   1   5  373.67   19.47
  -5   1  -5  419.15   13.81
  -5   1  -5  381.25   10.30
  -5   1  -6  323.61   10.62
   5   1   6  341.33   12.01
   5  -1   6  370.79   14.02
   5  -1   6  345.31   14.02
   5  -1   6  348.97   10.49
  -5  -1  -6  344.96   12.17
  -5   1  -6  340.70   13.02
   5   1   7    1.24    2.78
   5  -1   7   -0.01    2.52
  -5   1  -7   -5.26    8.95
  -5  -1  -7   -0.84    2.75
  -5   1  -7    1.07    3.41
   5   1   8  222.79   10.94
   5  -1   8  245.35   10.61
  -5  -1  -8  222.03   11.19
  -5   1  -8  239.37   12.14
   5   1   9  119.36    9.09
  -5  -1  -9  122.78    9.02
  -5   1  -9  121.38    9.72
   5  -1   9  120.57    8.29
   5  -1  10  112.80   12.27
   5   1  10  110.35    8.99
  -5   1 -10  114.53    9.94
  -5  -1 -10  105.25    8.89
   5  -1  10  106.06    8.30
   5  -1  11    8.79    4.55
   5  -1  11    6.69    7.31
   5   1  11    3.93    4.10
  -5  -1 -11    9.51    4.92
  -5   1 -11    0.87    4.79
   5  -1  12   35.33   10.18
   5   1  12   51.13    7.93
  -5  -1 -12   42.15    7.09
  -5   1 -12   38.08    6.95
   5  -1  12   34.41    6.48
   5   1  13    8.49    5.52
   5  -1  13   19.56    5.96
  -5  -1 -13   30.50    7.01
  -5   1 -13   12.13    6.39
  -5   2  14   21.34    6.61
  -5  -2  14   14.45    7.24
  -5  -2  14   23.20    6.91
   5  -2 -14   15.14    4.55
  -5   2  13   11.67    5.33
  -5  -2  13   17.57    6.02
  -5  -2  13   17.28    7.74
   5  -2 -13   19.40    4.61
  -5  -2  12  224.80   17.83
   5  -2 -12  214.72   11.21
  -5   2  12  239.54   13.91
   5   2 -12  212.14   10.08
  -5  -2  12  214.01   13.69
  -5  -2  11  420.37   22.52
   5  -2 -11  411.35   14.46
   5   2 -11  419.53   12.81
  -5   2  11  442.68   17.65
  -5  -2  11  406.30   17.59
   5  -2 -10  237.09   10.79
  -5   2  10  251.56   12.39
   5   2 -10  244.46    9.19
   5  -2  -9  258.52   10.74
  -5  -2   9  269.31   15.94
  -5   2   9  259.08   11.83
   5   2  -9  255.00    8.45
  -5  -2   8   93.55    8.77
   5  -2  -8   97.17    6.58
  -5   2   8  100.59    7.44
   5   2  -8   95.80    4.82
  -5  -2   7   79.78    7.57
   5  -2  -7   70.90    5.73
  -5   2   7   67.92    5.82
   5   2  -7   75.53    3.92
  -5   2   6  182.37    8.22
   5   2  -6  180.57    4.72
   5  -2  -5  247.53    9.32
  -5   2   5  241.21    8.43
   5   2  -5  230.33    3.91
  -5   2   4  321.53    8.68
   5  -2  -4  318.19    9.38
   5   2  -3  122.14   20.39
   5   2  -3  131.51    9.73
  -5   2   3  119.73    4.80
   5  -2  -3  120.66    5.33
   5   2  -3  144.60    7.64
   5   2  -2 1168.28   48.79
   5   2  -2 1119.75   20.65
  -5   2   2 1127.42   11.54
   5  -2  -2 1181.01   13.67
  -5  -2   1 2556.10   12.68
  -5   2   1 2541.33   12.54
   5  -2  -1 2525.56   28.07
  -5  -2   0  159.02    4.28
   5   2   0  153.76    9.45
   5  -2   0  144.55    7.05
   5   2   1  252.95    6.56
   5   2   1  270.97   21.54
   5   2   1  245.37   10.88
  -5   2  -2    1.04    2.69
   5   2   2    1.22    8.39
   5  -2   2   12.05    8.08
   5   2   2   -0.86    2.79
  -5   2  -2    0.94    0.53
   5   2   2    4.71    1.60
  -5  -2  -2   -1.44    1.91
  -5   2  -3    1.84    3.23
   5   2   3    3.47    3.16
   5   2   3    1.28    1.50
   5   2   3   -1.07    6.66
  -5   2  -3   -0.28    1.05
  -5  -2  -3    2.89    2.00
   5  -2   4  236.12   13.57
  -5   2  -4  218.12    6.31
   5   2   4  240.26   17.13
  -5  -2  -4  230.42    8.67
  -5   2  -4  240.86   10.65
   5   2   4  222.87   10.14
  -5   2  -5   15.73    2.56
   5   2   5   15.59    6.31
   5  -2   5   19.49    4.26
   5   2   5   14.49    3.76
  -5   2  -5   13.90    4.41
   5  -2   5   15.94    2.74
  -5  -2  -5   11.92    2.81
   5   2   6   97.39    7.54
  -5   2  -6   79.68    5.16
  -5  -2  -6   91.99    6.70
  -5   2  -6   93.89    7.70
   5  -2   6   99.63    6.01
   5   2   7  129.11    8.96
  -5  -2  -7  126.26    8.47
  -5   2  -7  129.79    9.34
   5  -2   7  142.33    8.01
   5   2   8  253.28   12.57
  -5  -2  -8  263.95   12.67
  -5   2  -8  253.21   13.02
   5  -2   8  298.47   12.24
   5   2   9  772.51   22.56
  -5  -2  -9  713.29   21.16
  -5   2  -9  719.02   22.80
   5   2  10    8.45    4.61
   5  -2  10   14.43    5.11
  -5  -2 -10   15.19    5.07
   5  -2  10   13.17    4.88
  -5   2 -10   10.61    5.37
   5   2  11   18.68    5.58
   5  -2  11   19.63    5.70
   5  -2  11   21.27    6.04
  -5  -2 -11   12.01    4.34
  -5   2 -11   11.10    5.56
   5  -2  12    6.38    4.84
   5   2  12    6.76    5.10
  -5  -2 -12    7.79    5.01
  -5   2 -12    6.13    5.75
   5  -3 -13   -1.12    3.36
  -5   3  13    6.31    5.91
  -5   3  12  242.66   14.13
   5  -3 -12  222.45   12.19
  -5   3  11  133.87   10.50
   5  -3 -11  119.39    8.85
   5   3 -10   54.46   17.75
  -5   3  10   66.98    7.28
   5  -3 -10   56.09    6.24
   5   3 -10   69.66    5.37
  -5   3   9  187.10   10.90
   5  -3  -9  166.25    9.65
   5   3  -9  168.21    7.09
   5   3  -8   58.70   16.46
  -5   3   8   69.93    6.67
  -5  -3   8   65.22    3.87
   5   3  -8   77.40    4.43
   5  -3  -8   69.09    6.62
   5   3  -7    1.46    1.41
  -5  -3   7    3.85    1.36
  -5   3   6   -0.16    2.56
   5   3  -6   -4.16   12.77
  -5  -3   6    2.74    1.00
  -5   3   5   69.82    5.10
  -5  -3   5   66.04    1.97
  -5   3   4    3.66    2.16
   5  -3  -4    5.92    3.00
   5   3  -4   -0.07   11.69
   5   3  -3   72.22   16.60
  -5   3   3   68.89    4.27
   5  -3  -3   72.62    5.45
   5   3  -2  100.50   16.80
  -5   3   2  105.83    4.54
  -5  -3   2   93.85    1.97
   5  -3  -2  116.15    6.75
  -5  -3   2   83.58    2.12
  -5   3   1  142.41    4.79
   5   3  -1  130.02   16.44
  -5  -3   1  147.63    3.63
   5   3   0  217.32   19.25
  -5  -3   0  219.35    5.43
   5   3   0  218.70   12.29
  -5   3   0  229.26    5.51
  -5  -3  -1  520.46    9.55
   5   3   1  496.39   17.56
  -5   3  -1  516.67    8.68
   5   3   2  109.04   13.43
  -5  -3  -2   91.53    4.66
  -5   3  -2   97.45    3.52
   5   3   2  101.01    8.34
   5   3   3  371.05   22.58
  -5   3  -3  368.91   13.10
  -5   3  -3  402.57    7.98
  -5  -3  -3  387.75   10.04
   5   3   3  394.07   14.98
   5  -3   4  121.52   10.46
   5   3   4  109.78   13.36
  -5   3  -4  112.31    5.07
  -5  -3  -4  120.68    6.25
  -5   3  -4  114.13    8.23
   5   3   4  118.82    8.74
   5  -3   5  277.48    6.66
  -5  -3  -5  308.93   10.48
   5   3   5  307.23   20.41
  -5   3  -5  298.11    8.91
  -5   3  -5  303.01   13.13
   5   3   5  313.62   13.89
   5   3   6  303.27   14.03
  -5  -3  -6  282.21   11.03
  -5   3  -6  315.24   14.30
   5   3   7    1.86    4.01
  -5  -3  -7    1.41    2.65
  -5   3  -7    2.52    3.76
   5   3   8  126.19    9.73
  -5  -3  -8  137.64    8.81
  -5   3  -8  150.10   11.00
  -5  -3  -9    9.16    4.13
  -5   3  -9    3.07    4.43
   5   3   9    2.55    4.91
   5   3  10   12.36    5.18
  -5  -3 -10    5.79    4.26
  -5   3 -10    8.96    4.92
   5   3  11   -2.13    5.88
  -5  -3 -11    0.29    4.85
  -5   3 -11    6.76    5.74
   5   3  12   10.06    6.23
  -5  -3 -12   18.29    5.62
  -5   3 -12   22.48    6.71
   5  -4 -13   49.09    7.18
  -5   4  13   59.60    9.15
  -5   4  12   -8.72    5.71
   5  -4 -12    6.86    4.18
  -5   4  11    1.44    4.49
   5  -4 -11    3.34    3.76
   5   4 -10   22.58   14.52
  -5   4  10   34.23    6.48
   5  -4 -10   18.04    4.73
  -5   4   9   -3.80    4.48
   5   4  -9  -15.53   13.64
   5  -4  -9   -0.89    3.31
  -5   4   8   55.37    6.32
   5   4  -8   54.07   15.72
   5   4  -7  218.94   23.48
  -5   4   7  253.51   11.57
   5   4  -6  132.82   19.69
  -5   4   6  113.22    7.49
  -5  -4   6  113.70    3.92
  -5   4   5 1386.90   23.21
  -5  -4   5 1383.56   11.77
  -5   4   4 1769.67   24.40
  -5  -4   4 1790.91   13.10
  -5   4   3   80.26    5.43
   5   4  -3   64.01   13.74
   5  -4  -3   81.18    7.48
  -5  -4   3   77.06    3.06
  -5   4   2  873.63   15.71
   5   4  -2  895.45   37.01
  -5  -4   2  888.52   10.28
  -5  -4   2  937.98   11.76
   5   4  -1  759.03   34.18
  -5  -4   1  721.91   10.19
  -5   4   1  732.51   13.76
   5   4   0  135.68   17.42
  -5  -4   0  127.56    4.86
   5   4   0  133.23   11.12
  -5   4   0  133.73    6.05
  -5  -4  -1   58.46    3.81
   5   4   1   62.69   12.32
   5   4   1   53.44    7.50
  -5   4  -1   54.47    4.35
   5   4   2   34.65    6.26
  -5  -4  -2   32.97    3.23
   5   4   2   31.96   10.81
  -5   4  -2   41.85    4.57
  -5   4  -2   34.85    3.75
   5   4   3  468.63   26.70
  -5  -4  -3  444.72   11.42
  -5   4  -3  472.31   10.43
   5   4   3  475.68   18.15
  -5   4  -4  395.15   10.37
   5  -4   4  360.43   16.00
   5   4   4  445.23   25.50
  -5  -4  -4  404.41   11.72
   5   4   4  424.92   17.33
   5   4   5  884.79   24.89
  -5  -4  -5  851.66   18.25
   5   4   6 1032.47   27.57
  -5  -4  -6 1015.05   20.94
  -5   4  -6  977.19   25.55
  -5   4  -7   11.50    5.04
   5   4   7    7.32    4.89
  -5  -4  -7   15.85    3.99
   5   4   8  158.54   11.99
  -5  -4  -8  156.60    9.70
  -5   4  -8  157.74   11.72
   5   4   9  269.59   15.55
  -5  -4  -9  256.91   12.54
  -5   4  -9  273.60   15.52
  -5   4 -10    7.40    5.71
  -5  -4 -10    4.60    3.95
   5   4  10    4.36    5.20
  -5   4 -11    2.10    4.82
   5   4  11   -0.99    5.32
  -5  -4 -11    4.89    4.61
  -5   5  11   73.83    8.83
   5  -5 -11   53.62    7.55
  -5   5  10   16.82    5.96
   5  -5 -10    9.38    4.42
  -5   5   9    5.44    4.88
   5   5  -9   -2.73   11.29
   5  -5  -9   15.90    5.03
  -5   5   8   43.98    6.49
   5   5  -8   30.43   12.13
  -5   5   7    0.95    3.40
   5   5  -7    0.69    9.61
   5   5  -6   94.13   15.12
  -5   5   6  108.09    8.26
  -5   5   5   28.62    4.75
   5   5  -5   34.61   12.06
  -5   5   4   66.68    6.02
   5   5  -4   67.17   13.57
   5   5  -3    4.77    8.59
  -5   5   3   11.62    3.32
  -5  -5   2  129.34    5.81
  -5   5   2  129.32    7.43
   5   5  -1  285.35   21.95
  -5  -5   1  248.44    7.51
   5   5  -1  248.49   16.63
  -5   5   1  264.76   10.39
   5   5   0    3.34    5.93
  -5   5   0    4.01    2.84
   5   5   0    1.64    7.59
  -5  -5   0    0.22    1.68
   5   5   1   -1.22    5.37
  -5   5  -1    0.75    3.23
   5   5   1   -8.91    9.09
  -5  -5  -1   -0.90    1.73
   5   5   2  190.06   18.75
  -5  -5  -2  171.68    7.27
  -5   5  -2  169.23    9.24
   5   5   2  172.12   12.79
   5   5   3   33.45    6.59
  -5  -5  -3   38.47    4.11
  -5   5  -3   44.11    6.28
   5   5   4    9.29    5.81
  -5  -5  -4    8.37    2.92
  -5  -5  -5  110.38    7.16
   5   5   5  119.82   11.11
  -5  -5  -6  217.81   10.43
   5   5   6  234.68   14.95
  -5  -5  -7   31.39    5.12
   5   5   7   28.94    6.76
   5   5   8   52.79    8.31
  -5  -5  -8   46.20    6.16
  -5   5  -9   23.21    7.14
   5   5   9   15.59    6.31
  -5  -5  -9   21.34    5.15
  -5   5 -10    8.88    5.28
   5   5  10   21.66    7.34
  -5   6  10    1.58    5.24
   5  -6 -10   14.03    4.98
  -5   6   9   12.44    5.42
   5  -6  -9   15.23    5.24
  -5   6   8   61.74    7.62
  -5   6   7   41.09    6.56
   5   6  -7   37.62   12.37
  -5   6   6   95.42    8.62
   5   6  -6   94.97   14.43
  -5   6   5  123.89    8.98
   5   6  -5  151.39   16.81
  -5   6   4   59.13    6.67
   5   6  -4   61.56   12.56
  -5   6   3   29.64    5.00
   5   6  -3   15.50    8.89
  -5   6   2   14.67    4.03
   5   6  -2   13.07    8.67
   5   6  -2   23.75    8.40
   5   6  -1    3.43    6.94
  -5   6   1    1.68    3.36
   5   6  -1    8.52    9.15
  -5  -6   1    1.89    1.95
   5   6   0   47.29    8.90
  -5  -6   0   55.45    4.68
   5   6   0   49.64   11.41
  -5   6   0   49.74    5.86
   5   6   1   43.75    8.95
  -5  -6  -1   33.70    3.78
  -5   6  -1   40.96    5.87
  -5   6  -2   -0.38    3.91
  -5  -6  -2    5.66    2.87
  -5   6  -3   27.74    5.77
  -5  -6  -3   30.56    4.21
   5   6   3   42.59    8.45
   5   6   4    9.38    5.95
  -5  -6  -4   17.16    3.95
  -5   6  -4   15.47    6.06
   5   6   5  -14.94    6.90
  -5  -6  -5    6.44    3.28
   5   6   6    2.39    5.97
  -5  -6  -6   11.67    3.74
   5   6   7   24.31    7.35
  -5  -6  -7   18.15    4.47
   5   6   8   50.37    9.01
  -5  -6  -8   55.76    6.69
  -5   7   7   28.09    6.54
   5   7  -6   50.70   12.30
  -5   7   6   19.19    5.15
  -5   7   5   70.58    8.18
   5   7  -5   63.31   12.84
  -5   7   4  183.09   11.77
   5   7  -4  170.71   18.63
  -5   7   3   19.43    5.29
   5   7  -3   17.46   10.31
   5   7  -3   24.71    9.38
   5   7  -2   88.60   13.29
  -5   7   2   62.86    7.34
   5   7  -1   -9.07    7.60
  -5   7   1   -1.57    4.06
   5   7   0  113.83   13.56
  -5   7   0  113.13    9.29
   5   7   1   -1.02    6.35
  -5  -7  -1    9.59    3.04
   5   7   2   13.61    7.52
  -5  -7  -2   16.46    3.81
   5   7   3   19.85    6.99
  -5  -7  -3    9.92    3.49
   5   7   4    0.80    6.33
  -5  -7  -4    2.00    2.97
   5   7   5   -6.68    7.46
  -5  -7  -5   -2.52    2.96
  -5  -7  -6   71.70    7.14
   5   7   6   75.89   11.37
   5   8  -3    6.07    9.00
   5   8  -2   83.11   13.92
   5   8  -1   17.85    9.15
   5   8   0  138.79   15.78
   5   8   1  119.22   14.89
  -6   0  14   73.87    9.63
   6   0 -14   70.70    7.57
  -6   0  13   -1.50    4.63
   6   0 -13    3.86    3.16
   6   0 -12   48.55    5.28
  -6   0  12   70.61   10.25
  -6   0  11   -6.34    5.47
   6   0 -11    1.97    2.58
   6   0 -10   30.08    3.72
  -6   0  10   54.12    8.31
  -6   0   9    0.54    4.51
   6   0  -9    0.71    1.92
   6   0  -8  424.54   10.47
  -6   0   8  473.00   15.61
  -6   0   7    0.73    2.72
   6   0  -7   -1.97    1.66
   6   0  -6  133.58    5.31
  -6   0   6  123.31    6.88
   6   0  -5    1.27    2.03
  -6   0   5    2.22    2.30
   6   0  -4  652.11   13.09
   6   0  -3   -0.54    1.21
   6   0  -3    2.74    1.71
  -6   0   3    3.25    2.74
   6   0  -2    1.36    1.61
   6   0  -2    0.40    1.28
   6   0  -1   -4.54   11.25
   6   0  -1    0.51    1.36
   6   0  -1    0.35    1.40
   6   0   0  576.84   10.42
  -6   0   0  564.72   11.40
   6   0   1    4.55   11.02
   6   0   1    0.97    1.39
   6   0   1    1.49    1.50
  -6   0  -1    0.45    2.01
   6   0   2  189.31    5.86
   6   0   2  186.79   19.61
   6   0   2  177.06    6.85
  -6   0  -2  182.81    7.55
  -6   0  -3    2.33    2.69
  -6   0  -3    2.84   10.13
   6   0   3   -3.26    8.04
   6   0   3    1.79    1.84
  -6   0  -3    3.45    2.61
   6   0   4  380.27   20.93
   6   0   4  404.44   10.20
  -6   0  -4  408.96   12.63
  -6   0  -4  392.17   11.70
   6   0   5    0.40    2.02
  -6   0  -5   -1.47    2.88
  -6   0  -5   -0.03    2.79
   6   0   6    7.51    2.72
   6   0   6    2.21    5.65
  -6   0  -6   11.38    3.95
   6   0   7   -0.96    2.82
  -6   0  -7    2.22    3.42
   6   0   8   51.18    5.76
  -6   0  -8   54.09    6.42
   6   0   9    1.74    3.30
  -6   0  -9    0.20    4.25
   6   0  10    4.98    3.89
  -6   0 -10   12.85    5.82
  -6   0 -11   -5.03    4.61
   6   0  11    0.62    3.86
   6   0  12    3.79    4.50
  -6   0 -12   13.98    6.50
  -6   1  14   12.87    6.07
  -6  -1  14    3.21    4.98
   6  -1 -14    5.81    3.67
  -6  -1  13    2.92    9.57
  -6  -1  13    2.36    4.66
   6  -1 -13    5.36    3.42
  -6   1  13   -3.60    4.48
  -6  -1  12   35.49   10.27
   6  -1 -12   30.69    4.57
  -6  -1  12   33.32    6.25
   6   1 -12   28.41    4.32
  -6   1  12   30.90    6.42
   6  -1 -11   25.13    4.10
   6   1 -11   22.17    3.69
  -6  -1  11   24.60    5.24
  -6   1  11   25.53    5.27
  -6  -1  10  249.10   18.28
   6  -1 -10  230.91    9.63
   6   1 -10  264.27    9.81
  -6   1  10  239.01   11.82
  -6  -1  10  240.06   12.59
  -6  -1   9    9.33    7.07
  -6   1   9   10.82    3.53
   6  -1  -9    7.43    2.58
   6   1  -9    9.81    2.27
  -6  -1   9   19.20    4.92
  -6  -1   8  210.51   15.18
   6  -1  -8  188.09    8.04
   6   1  -8  183.88    6.30
  -6   1   8  193.44    9.56
  -6  -1   8  173.17    9.74
  -6  -1   7  413.68   18.52
   6  -1  -7  420.04   11.67
   6   1  -7  411.94    8.29
  -6   1   7  411.30   12.46
  -6  -1   6  385.80   15.95
   6   1  -6  381.56    6.84
  -6   1   6  366.12   10.81
   6  -1  -5   10.70    2.68
  -6  -1   5    4.81    3.31
   6   1  -5    6.26    1.01
  -6   1   5    5.57    2.26
   6   1  -4  185.89   23.68
   6  -1  -4  285.26    8.31
   6   1  -4  260.36    3.92
   6   1  -4  272.39    9.51
  -6   1   4  338.22   10.22
   6   1  -4  243.75    4.27
   6  -1  -3   76.21    3.96
   6   1  -3   73.19    2.10
   6   1  -3   85.95    5.43
  -6   1   3   76.02    3.74
   6  -1  -2  648.88    8.73
   6   1  -2  633.77    6.78
   6   1  -2  664.79   13.43
   6  -1  -1   21.74    1.22
   6   1  -1   33.08   16.81
   6   1  -1   26.06    1.75
   6  -1  -1   28.99    3.12
   6   1   0  411.82   31.07
   6   1   0  390.42    8.89
   6   1   0  375.58    7.11
   6  -1   0  379.55   10.19
  -6  -1   0  381.20    8.22
   6   1   0  377.45   11.87
   6  -1   1   26.68   10.71
   6   1   1   36.27   12.32
   6   1   1   33.12    2.61
   6  -1   1   29.87    3.21
  -6  -1  -1   33.74    3.19
  -6   1  -1   32.93    3.78
   6   1   1   37.04    4.18
   6  -1   2  841.66   37.35
   6   1   2  866.57   37.09
   6   1   2  911.27   14.03
   6  -1   2  888.41    7.46
  -6  -1  -2  942.25   15.95
  -6   1  -2  907.22   18.01
   6   1   2  911.30   16.70
   6  -1   3   46.68   11.86
   6   1   3   39.96    3.58
   6   1   3   19.86    8.69
   6  -1   3   41.55    2.45
  -6  -1  -3   39.61    4.02
  -6  -1  -3   36.88    5.35
  -6   1  -3   36.78    4.38
  -6   1  -3   36.12    2.88
   6   1   3   40.45    4.27
  -6  -1  -4    1.47    3.35
  -6   1  -4    3.66    1.95
   6  -1   4   -1.72    7.22
   6   1   4    5.96    7.06
   6   1   4    2.13    2.52
  -6  -1  -4    2.86    2.60
   6  -1   4    1.90    1.55
  -6   1  -4    3.45    2.93
   6   1   5  502.16   13.75
   6  -1   5  524.83   21.21
   6   1   5  537.28   25.28
   6  -1   5  540.59   11.30
   6  -1   5  565.65   11.84
  -6  -1  -5  515.57   14.50
  -6   1  -5  539.51   16.25
  -6   1  -5  519.41   12.23
   6   1   6  200.25    9.57
   6  -1   6  184.93   12.12
   6   1   6  177.68   14.87
   6  -1   6  191.42    9.19
   6  -1   6  193.50    7.96
  -6  -1  -6  196.16    9.66
  -6   1  -6  192.45   10.50
  -6   1  -6  172.51    8.19
   6   1   7    0.87    3.15
   6  -1   7    5.58    2.84
   6  -1   7    1.92    3.67
  -6  -1  -7    3.77    3.23
  -6   1  -7    1.36    3.22
   6   1   8  395.74   14.82
   6  -1   8  379.92   16.49
   6  -1   8  383.97   13.02
  -6  -1  -8  375.00   14.77
  -6   1  -8  375.03   15.95
   6   1   9  109.00    8.80
   6  -1   9  104.24   10.21
   6  -1   9  119.98    8.06
  -6  -1  -9  120.56    9.46
  -6   1  -9  119.29    9.76
   6  -1  10    3.00    3.43
   6  -1  10    4.79    5.88
   6   1  10    0.47    4.05
  -6  -1 -10    6.69    5.09
  -6   1 -10   -5.95    5.16
  -6  -1 -11   90.94    9.41
   6  -1  11   96.23    8.51
  -6   1 -11  100.87   10.38
   6   1  11   90.98    9.32
   6   1  12   88.84    9.74
  -6  -1 -12   84.74    9.41
  -6   1 -12   80.35    9.66
   6  -1  12   90.63    9.20
  -6  -2  14    9.79    8.69
  -6   2  14    9.10    5.87
   6  -2 -14   -1.32    3.46
  -6  -2  13    4.46    6.05
  -6   2  13    4.70    5.03
   6  -2 -13    3.92    3.72
  -6  -2  12    5.19    6.36
  -6   2  12    3.26    4.95
   6  -2 -12    3.91    3.44
  -6  -2  11  129.04   12.20
   6  -2 -11  111.65    7.85
  -6   2  11  126.46    9.69
   6   2 -10   47.43   20.04
  -6  -2  10   66.74    8.80
   6  -2 -10   65.30    6.22
  -6   2  10   66.89    7.17
   6   2 -10   57.42    4.46
  -6   2   9   15.85    4.58
  -6  -2   9   11.14    4.94
   6  -2  -9    8.59    3.07
   6   2  -9    8.63    2.09
  -6   2   8   10.32    3.83
   6   2  -8    7.09   14.36
  -6  -2   8    3.31    3.71
   6  -2  -8   10.60    3.39
   6   2  -8    8.40    1.84
   6   2  -7    2.92   13.82
   6   2  -7    2.44    1.16
  -6   2   7    3.19    2.51
   6   2  -6   19.10   13.63
   6   2  -6   16.53    1.18
  -6   2   6   14.16    2.75
   6  -2  -5  841.91   16.74
  -6   2   5  826.15   14.85
   6   2  -4   61.94   18.95
  -6   2   4   61.03    3.88
   6  -2  -4   73.09    4.77
  -6   2   3   10.75    1.87
   6   2  -3   22.29   13.63
   6  -2  -3   10.95    2.17
   6   2  -2  137.48   23.19
   6   2  -2  157.94    9.45
  -6   2   2  141.00    3.70
   6  -2  -2  150.61    4.79
   6   2  -1  145.73   21.04
  -6  -2   1  145.02    3.50
   6   2   0   12.30    4.16
   6   2   0   14.43    1.61
   6   2   0   22.16   12.07
  -6  -2   0   18.18    1.94
   6   2   1   80.58    3.91
  -6   2  -1   72.22    3.26
  -6  -2  -1   79.43    4.07
   6   2   1   79.96    6.81
   6  -2   2   32.25   10.84
   6   2   2   39.52   11.06
  -6  -2  -2   43.00    3.50
  -6   2  -2   33.54    4.61
   6   2   2   32.02    2.97
   6   2   2   35.77    4.70
   6   2   3  268.04   20.54
   6   2   3  278.71    8.76
  -6  -2  -3  278.93    9.00
  -6   2  -3  274.41   11.56
  -6   2  -3  267.66    5.21
   6   2   3  260.80   11.00
   6  -2   4  218.64   16.88
   6   2   4  207.95   17.97
  -6  -2  -4  215.70    8.66
  -6   2  -4  210.51   10.55
   6   2   4  214.54   10.41
  -6   2  -4  188.23    5.73
  -6   2  -5   48.30    3.75
   6   2   5   51.13    5.73
   6  -2   5   49.41    6.98
  -6  -2  -5   52.78    5.17
   6   2   5   56.99   10.73
  -6   2  -5   52.99    6.13
   6  -2   5   58.63    4.09
  -6   2  -6   40.72    4.28
   6   2   6   41.00    5.58
   6  -2   6   46.68    5.54
  -6  -2  -6   45.54    4.94
   6   2   6   36.77    9.06
  -6   2  -6   47.67    6.52
   6  -2   6   47.46    4.23
   6   2   7   52.81    6.36
  -6  -2  -7   59.27    6.33
  -6   2  -7   57.40    6.78
   6  -2   7   52.95    5.07
   6   2   8    2.32    4.09
   6  -2   8    5.78    3.14
  -6  -2  -8    3.25    3.27
  -6   2  -8    3.30    3.75
   6   2   9   28.93    5.43
  -6  -2  -9   44.88    6.34
  -6   2  -9   42.61    6.93
   6  -2   9   40.67    5.74
   6   2  10   24.99    6.00
   6  -2  10   20.28    5.24
  -6  -2 -10   16.75    5.20
  -6   2 -10   21.48    6.44
   6   2  11    8.83    4.98
   6  -2  11    3.60    4.05
  -6  -2 -11    6.19    3.74
  -6   2 -11    2.32    4.37
   6   2  12   36.10    7.68
  -6  -2 -12   34.48    7.49
  -6   2 -12   44.47    8.10
  -6   3  13    9.57    5.28
   6  -3 -13   15.81    4.67
   6   3 -12   19.80   17.68
   6  -3 -12    3.16    3.27
  -6   3  12    7.04    5.04
   6   3 -11   23.83   17.80
   6  -3 -11   20.99    4.90
  -6   3  11   16.78    4.87
   6   3 -10   95.50   22.64
   6  -3 -10  101.87    7.91
  -6   3  10  120.53    9.40
   6   3  -9   -1.95   15.85
  -6   3   9    9.18    3.77
   6  -3  -9    1.88    3.35
  -6   3   8   59.54    6.11
   6   3  -8   60.87    3.27
   6   3  -7   38.25   17.99
  -6   3   7   16.86    3.52
   6   3  -6 1283.44   58.36
  -6   3   6 1402.35   22.74
  -6   3   5 1682.95   22.64
   6  -3  -5 1666.82   26.17
  -6   3   4  506.57   11.36
   6  -3  -4  531.78   13.71
   6  -3  -3    3.97    2.56
  -6   3   3    1.57    1.66
   6   3  -3    5.85   13.59
  -6   3   2   17.68    2.03
   6   3  -2   28.92   13.95
  -6   3   1    7.01    1.11
   6   3  -1    8.44   12.37
  -6  -3   1    8.95    1.06
   6   3   0   98.77   15.35
   6   3   0   83.48    8.14
   6   3   1   62.90   14.19
  -6  -3  -1   69.41    3.75
   6   3   1   67.05    7.22
  -6   3  -2   32.98    1.50
  -6   3  -2   46.72    4.26
   6   3   2   51.68   11.38
  -6  -3  -2   40.37    3.34
  -6   3  -2   36.14    1.78
   6   3   2   51.89    6.58
   6  -3   3    9.68    8.29
   6   3   3    3.32    3.63
  -6  -3  -3    1.39    1.84
  -6   3  -3    1.63    1.02
   6  -3   4  236.41   16.76
  -6   3  -4  195.02    5.94
   6   3   4  207.49   18.10
  -6  -3  -4  198.73    8.15
  -6   3  -4  226.43   11.88
   6   3   4  216.39   11.64
  -6   3  -5 2117.02   22.36
   6  -3   5 2211.65   32.04
   6   3   5 2189.97   55.20
  -6  -3  -5 2175.97   28.86
  -6   3  -5 2225.54   37.12
   6   3   5 2252.60   36.86
  -6   3  -6    0.58    3.85
   6   3   6    7.42    4.48
  -6  -3  -6    4.02    3.16
  -6   3  -7    4.44    4.35
   6   3   7    5.74    4.87
  -6  -3  -7   -0.57    3.17
   6   3   8   43.96    6.98
  -6  -3  -8   48.39    7.20
  -6   3  -8   46.51    7.16
  -6  -3  -9   21.37    5.11
  -6   3  -9   18.07    5.99
   6   3   9   13.60    5.07
   6   3  10   30.55    6.93
  -6  -3 -10   37.91    6.70
  -6   3 -10   25.61    6.43
   6   3  11   36.04    7.37
  -6  -3 -11   15.16    5.42
  -6   3 -11   28.70    7.48
  -6   4  12  203.96   13.87
   6  -4 -12  176.21   11.80
  -6   4  11   40.27    7.30
   6  -4 -11   44.25    6.34
   6   4 -10   22.32   17.03
  -6   4  10   15.84    4.70
   6  -4 -10   19.95    5.07
   6   4  -9  130.55   23.04
  -6   4   9  123.06    9.18
   6  -4  -9  110.10    9.17
   6   4  -8  -27.26   15.35
  -6   4   8    0.22    3.21
   6   4  -7  245.33   28.35
  -6   4   7  232.78   10.98
   6   4  -6  134.35   21.70
  -6   4   6  109.60    7.33
   6   4  -5  142.44   22.27
  -6   4   5  179.02    8.35
   6   4  -4  288.37   26.76
  -6   4   4  311.32   10.10
  -6   4   3   23.25    3.20
   6   4  -3   16.93   12.51
  -6   4   2  180.74    6.47
   6   4  -2  191.96   21.08
  -6  -4   2  161.37    3.33
  -6  -4   2  170.24    3.93
  -6   4   1  233.28    6.89
   6   4  -1  209.27   20.98
  -6  -4   1  233.14    5.34
   6   4  -1  232.73   15.39
   6   4   0  137.55   17.40
  -6  -4   0  149.27    5.12
   6   4   0  140.43   11.74
  -6   4   0  153.72    5.41
   6   4   1   94.60   15.43
  -6  -4  -1   90.47    4.67
   6   4   1   87.78    9.47
  -6   4  -1   94.61    4.29
  -6  -4  -2   34.03    3.33
  -6   4  -2   28.78    2.42
  -6   4  -2   34.60    3.20
   6   4   2   32.91    6.60
  -6   4  -3   19.03    2.38
  -6  -4  -3   12.32    2.69
   6   4   3   21.17    6.10
  -6   4  -3   14.04    3.08
   6  -4   4  381.39   20.03
   6   4   4  412.72   25.99
  -6  -4  -4  419.16   12.15
   6   4   4  405.74   17.32
  -6  -4  -5   86.73    6.22
   6   4   5  100.70    9.43
   6   4   6  155.37   11.50
  -6  -4  -6  144.18    8.57
  -6   4  -6  162.66   11.79
  -6   4  -7   29.44    6.16
   6   4   7   30.71    5.96
  -6  -4  -7   22.36    3.95
  -6   4  -8   17.79    5.16
   6   4   8   14.12    5.54
  -6  -4  -8   20.10    4.47
  -6   4  -9   18.51    6.54
  -6  -4  -9   16.74    5.09
   6   4   9   21.37    6.27
  -6   4 -10    1.97    5.25
  -6  -4 -10   -2.62    4.78
  -6   5  11   16.53    6.15
   6  -5 -11   10.14    4.78
   6  -5 -10   26.34    6.04
  -6   5  10   33.94    6.45
   6   5  -9  161.16   22.14
  -6   5   9  166.01   11.19
   6  -5  -9  167.39   11.80
   6   5  -8  120.69   19.66
  -6   5   8  106.38    8.71
   6   5  -7   87.10   17.16
  -6   5   7  107.87    8.25
  -6   5   6   33.44    5.25
   6   5  -6   72.59   15.79
   6   5  -5  125.68   18.01
  -6   5   5  106.18    7.27
   6   5  -4    4.20   10.13
  -6   5   4    0.08    2.61
   6   5  -3  -16.33   12.23
  -6   5   3    3.53    1.92
  -6   5   2  141.01    7.21
   6   5  -2  128.69   17.48
  -6  -5   2  127.65    4.26
  -6   5   1  276.50    9.60
   6   5  -1  250.60   22.37
  -6  -5   1  264.98    6.89
   6   5  -1  265.12   17.82
  -6  -5   0   27.30    2.70
   6   5   0   16.58    9.95
   6   5   0   45.62    8.28
  -6   5   0   36.06    3.91
  -6  -5  -1   65.07    4.40
   6   5   1   65.13   13.55
   6   5   1   85.21   10.21
  -6   5  -1   68.90    5.04
   6   5   2   79.54   14.93
  -6  -5  -2   88.16    5.42
  -6   5  -2   88.00    5.93
   6   5   2   98.40   10.34
   6   5   3  279.84   22.59
  -6  -5  -3  258.73    9.68
  -6   5  -3  288.66   11.00
   6   5   3  258.59   15.50
   6   5   4    5.10    4.85
  -6  -5  -4    5.37    2.47
   6   5   5    4.73    5.13
  -6  -5  -5    0.54    2.92
  -6  -5  -6   19.56    4.48
   6   5   6   14.69    6.19
   6   5   7   17.84    6.50
  -6  -5  -7   -2.39    3.69
   6   5   8  195.69   14.86
  -6  -5  -8  183.43   11.07
   6   5   9  318.43   16.07
  -6  -5  -9  343.02   15.14
  -6   6   9   21.98    6.00
   6   6  -8  236.55   22.84
  -6   6   8  252.08   13.91
  -6   6   7   17.08    4.93
   6   6  -7    3.45   10.75
  -6   6   6   52.43    6.50
   6   6  -6   40.64   12.56
   6   6  -5   28.33   11.82
  -6   6   5    8.25    3.70
  -6   6   4  152.41    7.85
   6   6  -4  200.50   20.84
  -6   6   3  106.22    7.66
   6   6  -3  115.28   16.77
  -6   6   2   36.95    4.99
   6   6  -2   26.48    9.75
   6   6  -2   46.07   10.04
   6   6  -1   23.21    8.88
   6   6  -1   30.34   11.77
  -6   6   1   23.03    4.51
   6   6   0  160.43   18.85
  -6  -6   0  153.37    6.56
   6   6   0  182.91   15.47
  -6   6   0  177.59    9.01
   6   6   1  105.89   16.84
  -6  -6  -1   87.59    5.54
   6   6   1   66.88   10.33
  -6  -6  -2  227.23    9.00
   6   6   2  214.18   15.82
   6   6   3    7.82    6.04
  -6  -6  -3    9.35    3.03
   6   6   4   -5.98    6.21
  -6  -6  -4    5.05    2.85
   6   6   5   16.62    6.22
  -6  -6  -5    9.64    3.60
  -6  -6  -6  140.31    9.29
   6   6   6  139.72   13.35
   6   6   7   -1.62    5.90
  -6  -6  -7   -0.86    3.58
   6   7  -6    5.30    9.95
   6   7  -5   48.42   13.26
   6   7  -4   31.13   12.62
   6   7  -3   44.20   13.11
   6   7  -3   49.57   12.04
   6   7  -2   48.29   10.61
   6   7  -2   65.60   15.05
   6   7  -1   17.71    7.90
   6   7  -1   39.16   13.49
   6   7   0   54.60   10.81
   6   7   1    1.69    6.66
   6   7   2   10.00    7.20
   6   7   3    0.75    7.21
   6   7   4    4.46    7.14
   6   7   5   28.33    8.34
  -7   0  14    7.44    6.52
  -7   0  13    3.21    5.71
   7   0 -12    2.66    2.86
  -7   0  12   -2.70    3.99
   7   0 -11  117.61    6.90
  -7   0  11  112.98    9.70
   7   0 -10    1.32    2.35
  -7   0  10    2.98    3.72
   7   0  -9   56.60    4.39
  -7   0   9   64.98    6.60
  -7   0   8    3.41    3.11
   7   0  -8    0.09    1.75
   7   0  -7   31.01    3.00
  -7   0   7   25.51    3.85
  -7   0   6    1.37    2.60
   7   0  -6    0.57    1.52
   7   0  -5  152.13    7.44
   7   0  -4   -0.42    1.36
   7   0  -4   -1.92    2.10
  -7   0   4   -0.86    3.06
  -7   0   3   59.37    4.29
   7   0  -3   66.55    4.28
   7   0  -3   67.80    3.81
   7   0  -2    1.36   14.05
   7   0  -2    0.52    1.39
   7   0  -2    0.67    1.35
   7   0  -1  799.32   41.80
   7   0  -1 1003.43   14.66
  -7   0   0    0.00    1.85
   7   0   0    2.33    1.85
   7   0   0   -1.50    1.68
   7   0   1   56.44   17.09
   7   0   1   55.40    3.91
  -7   0  -1   63.53    4.67
   7   0   1   57.66    3.38
   7   0   2   -8.41   10.89
   7   0   2    0.90    1.61
  -7   0  -2    1.73    2.54
   7   0   3  572.93   31.32
   7   0   3  582.13   11.31
  -7   0  -3  563.29   14.85
  -7   0  -4   -0.59    2.94
   7   0   4    2.34    1.93
   7   0   4   -1.24    7.39
  -7   0  -4   -3.30    3.10
  -7   0  -5   10.87    3.76
   7   0   5   11.43    2.90
  -7   0  -5   10.53    3.78
   7   0   6   -0.49    5.93
   7   0   6   -0.26    2.56
  -7   0  -6    0.60    3.32
   7   0   7  245.15   16.28
   7   0   7  248.04   10.52
  -7   0  -7  241.52   12.26
   7   0   8    0.96    3.51
  -7   0  -8    1.12    4.07
   7   0   9  448.30   15.89
  -7   0  -9  455.70   18.58
   7   0  10   -2.01    4.06
  -7   0 -10    2.34    4.38
   7   0  11    6.58    4.35
  -7   0 -11    2.34    5.14
  -7   1  14   -4.36    6.20
  -7  -1  14    0.57    8.47
  -7  -1  14    4.43    5.78
   7  -1 -14    6.11    3.54
  -7   1  13   -0.78    5.05
  -7  -1  13   -4.02    5.51
  -7  -1  13    1.10    8.25
   7  -1 -13    0.93    2.79
  -7   1  12   21.04    5.96
  -7  -1  12   26.29    9.27
  -7  -1  12   15.61    5.46
   7  -1 -12   11.71    3.43
  -7  -1  11  302.88   20.47
   7  -1 -11  331.29   12.14
  -7  -1  11  346.70   16.30
  -7  -1  10   68.39   10.78
   7  -1 -10   67.97    5.71
   7   1 -10   81.33    5.45
  -7   1  10   79.54    7.77
  -7  -1  10   65.67    7.34
  -7  -1   9   13.22    5.65
  -7   1   9   15.98    4.57
   7  -1  -9   21.14    3.70
   7   1  -9   16.97    2.50
  -7  -1   8  230.90   14.66
   7  -1  -8  233.71    9.02
   7   1  -8  238.04    6.64
  -7   1   8  265.61   11.50
  -7  -1   7  143.27   10.89
   7  -1  -7  152.60    7.31
   7   1  -7  145.04    4.67
  -7   1   7  161.59    8.69
  -7  -1   6   96.98    8.02
   7   1  -6   98.77    3.41
  -7   1   6  102.41    6.46
   7  -1  -5   22.73    3.36
   7   1  -5   22.83    1.48
   7   1  -5   21.19    1.63
  -7   1   5   19.35    2.90
   7  -1  -4  159.81    6.39
   7   1  -4  152.07    3.17
   7   1  -4  145.57    3.37
  -7   1   4  152.67    6.18
   7  -1  -3    9.20    2.26
   7  -1  -3    9.61    1.88
   7   1  -3   15.49    3.09
   7   1  -3    9.19   14.92
   7   1  -3    6.77    0.88
   7   1  -2  159.85   23.26
   7  -1  -2  186.91    4.84
   7   1  -2  220.76    5.23
   7  -1  -2  181.65    7.40
   7   1  -2  196.96    7.76
   7   1  -1 2058.43   15.79
   7  -1  -1 2062.01   24.47
   7   1   0   89.49    5.69
   7   1   0   78.76   18.00
   7   1   0   71.86    3.51
   7   1   0   72.97    5.83
  -7  -1   0   72.32    4.14
  -7   1  -1   13.36    3.45
   7   1   1    7.92    2.54
   7   1   1   10.53    1.88
  -7  -1  -1   10.62    2.16
   7  -1   2  631.52   35.69
   7   1   2  632.67   35.16
   7   1   2  637.87   12.42
  -7  -1  -2  717.99   14.73
  -7   1  -2  697.06   16.71
   7   1   2  675.50   14.76
   7  -1   3    5.45    9.19
   7   1   3   22.88   10.47
   7  -1   3   15.24    1.54
   7   1   3   11.92    2.89
  -7  -1  -3   14.05    3.29
  -7   1  -3   24.23    4.29
   7   1   4  332.86   11.25
   7  -1   4  325.78   21.47
   7   1   4  332.34   23.01
   7  -1   4  365.16    8.00
  -7  -1  -4  340.48   11.91
  -7   1  -4  336.19   13.04
  -7   1  -4  313.88    9.15
   7   1   5  192.44    8.91
   7  -1   5  189.54   14.95
   7   1   5  201.59   17.40
   7  -1   5  188.65    6.82
  -7  -1  -5  196.46    9.61
  -7   1  -5  181.41   10.08
  -7   1  -5  188.76    7.99
   7   1   6   25.65    4.30
   7  -1   6   18.93    3.00
   7  -1   6   21.83    6.88
   7   1   6   18.98    9.60
  -7  -1  -6   23.15    4.35
  -7   1  -6   23.39    4.78
   7  -1   7  125.79   10.56
   7   1   7  136.97   14.04
   7   1   7  127.19    8.58
   7  -1   7  127.81    7.25
   7  -1   7  139.15    7.44
  -7  -1  -7  133.55    9.03
  -7   1  -7  138.44    9.93
   7   1   8   94.48    7.65
   7  -1   8   92.19    6.53
  -7  -1  -8  101.55    8.49
  -7   1  -8  101.79    9.49
   7   1   9  142.08    9.96
   7  -1   9  158.58    9.34
  -7  -1  -9  154.87   11.10
  -7   1  -9  166.22   12.10
   7   1  10   27.90    5.84
   7  -1  10   20.37    4.47
  -7  -1 -10   17.52    5.12
  -7   1 -10   33.04    7.26
   7   1  11    1.07    4.92
  -7  -1 -11    1.45    4.56
  -7   1 -11   11.31    5.83
   7   2 -13   31.86   23.31
  -7  -2  13   22.60    7.89
  -7   2  13   12.46    5.41
   7  -2 -13   13.17    4.01
  -7  -2  12   -5.38    5.88
  -7   2  12    1.52    4.73
   7  -2 -12    2.92    3.49
  -7  -2  11  247.41   15.90
   7  -2 -11  253.92   11.59
  -7   2  11  243.90   13.08
   7   2 -10  -12.40   17.98
  -7  -2  10    7.02    4.83
  -7   2  10    1.01    3.35
   7  -2 -10    1.01    2.62
   7  -2  -9  104.03    7.40
  -7   2   9  110.72    8.28
   7   2  -8   26.75   17.25
   7  -2  -8   19.39    3.91
  -7   2   8   18.85    4.15
   7   2  -8   14.70    1.66
   7   2  -7    6.47   15.30
  -7   2   7    9.30    3.15
   7   2  -6  471.03   37.51
  -7   2   6  632.73   14.24
   7  -2  -5   78.52    5.56
   7   2  -5   70.23   21.42
  -7   2   5   76.85    4.76
   7   2  -4   -1.98   14.54
   7  -2  -4   13.31    2.62
  -7   2   4    7.91    1.90
  -7   2   3  423.23    7.96
   7  -2  -3  413.35    8.79
   7   2  -2   30.12    5.77
   7  -2  -2   24.64    1.86
   7   2  -1  894.97   47.37
   7   2  -1  890.75   19.32
  -7  -2   1  887.05    9.60
   7   2   0  415.40   32.30
   7   2   0  414.84    7.72
  -7  -2   0  416.77    8.51
   7   2   0  408.62   15.01
   7   2   1  350.80   27.58
   7   2   1  338.44    8.18
  -7  -2  -1  362.88    9.07
   7   2   1  343.41   13.45
   7  -2   2  152.12   18.59
   7   2   2  164.29   18.77
   7   2   2  183.43    6.78
  -7  -2  -2  202.03    7.48
   7   2   2  192.01    9.68
  -7   2  -3   -4.19    3.83
   7  -2   3   -3.08   10.42
   7   2   3    1.38    2.78
   7   2   3    6.19    9.57
  -7  -2  -3   -1.28    2.07
   7  -2   4 1149.22   39.88
   7   2   4 1075.89   40.16
  -7  -2  -4 1100.84   20.01
  -7   2  -4 1105.02   24.67
  -7   2  -4 1086.15   12.93
   7   2   4 1114.58   23.11
   7   2   5  331.56   13.33
   7  -2   5  311.69   17.60
   7   2   5  305.71   21.86
  -7  -2  -5  313.27   11.53
  -7   2  -5  300.04   13.81
   7  -2   6    2.23    2.24
   7  -2   6   -5.22    5.12
   7   2   6    9.81    7.71
   7   2   6    1.94    3.26
  -7  -2  -6    1.10    2.85
  -7   2  -6   -2.11    3.65
   7   2   7  221.52   11.91
  -7  -2  -7  221.96   11.13
  -7   2  -7  219.12   12.91
   7  -2   7  218.50    8.97
   7   2   8    3.65    3.85
   7  -2   8    6.41    3.05
  -7  -2  -8    8.84    4.25
  -7   2  -8    1.14    4.51
   7   2   9   20.12    5.29
  -7  -2  -9   29.33    5.68
  -7   2  -9   22.72    6.37
   7   2  10   16.85    5.35
  -7  -2 -10   20.65    5.43
  -7   2 -10   15.32    5.70
   7   2  11  101.80   10.06
  -7  -2 -11  110.47   10.22
  -7   2 -11   96.93   10.88
  -7   3  13    7.67    5.94
   7  -3 -13    8.38    4.38
  -7   3  12    4.65    4.44
   7   3 -12    3.36   20.19
   7  -3 -12    5.26    3.65
  -7   3  11   15.63    5.04
   7   3 -11   10.95   20.00
   7  -3 -11   23.46    4.95
  -7   3  10   21.51    5.40
   7  -3 -10   14.77    4.10
   7   3  -9   19.79   17.79
   7  -3  -9   11.54    4.03
  -7   3   9   18.89    4.28
   7   3  -8   -9.67   17.09
  -7   3   8    4.10    3.16
   7   3  -7  182.09   27.27
  -7   3   7  191.84    9.02
  -7   3   6  115.26    6.62
   7   3  -6   80.93   22.38
   7   3  -5  209.14   28.07
  -7   3   5  215.10    7.94
   7  -3  -5  218.88    9.69
   7   3  -4  497.53   38.97
  -7   3   4  497.05   10.53
   7  -3  -4  489.68   13.06
   7  -3  -3    1.08    2.33
  -7   3   3    3.04    1.34
   7   3  -2    0.85   14.04
  -7   3   2    9.19    1.23
   7   3  -1  -10.68   13.76
   7   3  -1    1.93    4.91
  -7  -3   1    2.66    0.81
   7   3   0   89.64   16.99
  -7  -3   0   82.15    3.65
   7   3   0   66.64    7.66
   7   3   1    2.19    3.77
   7   3   1   -4.00   10.10
  -7  -3  -1    0.42    1.51
   7  -3   2   24.21   13.37
   7   3   2   12.94    4.67
   7   3   2   10.11   10.31
  -7  -3  -2   11.09    2.29
   7  -3   3    9.64   10.97
   7   3   3   21.12    4.79
   7   3   3   10.48    9.01
  -7  -3  -3   22.02    3.15
   7  -3   4  202.89   17.68
   7   3   4  194.79   19.60
  -7  -3  -4  242.96    9.77
  -7   3  -4  228.99   12.47
   7   3   4  210.25   11.91
  -7   3  -5    1.87    3.91
   7  -3   5    9.46    5.91
   7   3   5    8.49    4.18
   7   3   5    7.89    9.15
  -7  -3  -5    8.61    3.18
   7   3   6  102.88    8.81
   7   3   6  102.38   14.63
  -7  -3  -6  107.31    7.68
  -7   3  -6  106.64    9.56
  -7   3  -7   -3.34    4.15
   7   3   7   -0.02    4.29
  -7  -3  -7    1.06    3.13
  -7   3  -8   33.69    7.08
  -7  -3  -8   29.59    5.20
   7   3   8   24.16    5.54
   7   3   9  116.11   10.23
  -7  -3  -9  109.87    9.31
  -7   3  -9  113.10   10.79
   7   3  10    8.03    5.77
  -7  -3 -10   22.76    5.74
  -7   3 -10   12.56    6.17
   7  -4 -12   16.10    4.54
  -7   4  12   25.75    6.54
   7   4 -11  117.63   27.58
   7  -4 -11  141.59   10.60
  -7   4  11  147.08   11.20
  -7   4  10   -1.41    4.18
   7  -4 -10    1.03    3.73
   7  -4  -9  204.74   12.12
  -7   4   9  199.90   11.41
   7   4  -8   35.26   18.17
  -7   4   8    9.32    3.68
  -7   4   7   69.79    6.38
   7   4  -7   79.85   21.73
   7   4  -6  618.97   42.00
  -7   4   6  644.63   16.09
  -7   4   5   46.75    4.55
   7   4  -5   83.03   19.75
  -7   4   4    4.96    2.33
   7   4  -4  -14.57   12.41
  -7   4   3    0.05    1.83
   7   4  -3   -2.74   11.13
   7   4  -2  136.97   19.29
  -7   4   2  121.88    4.73
  -7   4   1   58.31    2.73
  -7  -4   1   55.56    2.51
   7   4  -1   50.15    8.84
   7   4   0  147.96   18.20
  -7   4   0  128.50    2.81
  -7   4   0  122.89    2.71
   7   4   0  145.12   12.00
   7   4   1  201.97   21.84
  -7  -4  -1  211.92    7.01
   7   4   1  189.77   12.73
   7   4   2   -1.99    4.39
  -7  -4  -2    3.93    2.03
   7  -4   3    6.47   10.47
   7   4   3   34.17   13.03
   7   4   3   30.82    6.82
  -7  -4  -3   15.99    2.94
   7   4   4  340.64   25.75
  -7  -4  -4  326.52   11.31
   7   4   4  360.64   16.65
  -7  -4  -5   65.67    5.97
   7   4   5   50.53   12.01
   7   4   5   70.32    8.34
   7   4   6   33.02    7.00
  -7  -4  -6   32.41    4.79
  -7   4  -7   -4.03    4.98
   7   4   7   -8.32    4.88
  -7  -4  -7   -2.57    3.61
  -7   4  -8   44.71    7.74
   7   4   8   56.91    8.09
  -7  -4  -8   59.78    7.75
  -7   4  -9   33.85    7.30
  -7  -4  -9   32.06    6.15
   7   4   9   35.93    7.29
  -7   5  10   87.44    9.17
   7  -5 -10   93.28    9.31
   7   5  -9   25.57   15.33
  -7   5   9   17.49    5.07
   7   5  -8  125.81   22.29
  -7   5   8  132.22    9.52
  -7   5   7   20.88    4.50
   7   5  -7   18.85   12.33
   7   5  -6  119.46   20.70
  -7   5   6  107.00    7.76
  -7   5   5   -0.95    2.76
   7   5  -5  -21.51   12.69
   7   5  -4  112.29   18.44
  -7   5   4  103.89    6.44
   7   5  -3  129.90   19.54
  -7   5   3  100.67    5.96
  -7   5   2  362.68    9.86
   7   5  -2  319.53   27.11
   7   5  -2  329.82   20.23
   7   5  -1   14.46    6.74
   7   5  -1   31.19   12.45
   7   5   0   -4.01    5.32
   7   5   0   -0.21    9.88
  -7  -5   0    0.78    1.53
   7   5   1    2.36    5.82
   7   5   1   10.88   12.77
  -7  -5  -1    0.21    1.68
  -7  -5  -2   56.60    4.42
   7   5   2   64.51   14.26
   7   5   2   64.13    9.05
   7   5   3   81.24   15.09
  -7  -5  -3   82.17    5.67
   7   5   3   97.92   10.17
   7   5   4    9.36    4.76
   7   5   4    2.25    9.50
  -7  -5  -4    7.29    3.04
   7   5   5    4.22    6.16
  -7  -5  -5    3.14    2.98
  -7  -5  -6  107.57    7.71
   7   5   6  118.10   11.62
   7   5   7   -3.23    5.27
  -7  -5  -7    3.18    3.49
   7   5   8    9.25    5.83
  -7  -5  -8    8.54    4.12
  -7   6   9   30.16    6.55
  -7   6   8   17.79    5.36
   7   6  -8   10.96   12.46
   7   6  -7   12.74   13.67
   7   6  -6  110.35   19.35
   7   6  -5    2.61   11.31
   7   6  -4  401.52   30.45
   7   6  -3   50.48   13.50
   7   6  -3   58.14   11.79
   7   6  -2   19.99    9.52
   7   6  -2    0.08   10.25
   7   6  -1   47.02   13.51
   7   6  -1   71.91   11.28
   7   6   0  194.34   22.48
   7   6   0  220.46   17.11
   7   6   1  153.60   19.98
   7   6   1  148.82   14.26
   7   6   2   31.05   11.76
   7   6   2   37.40    8.83
   7   6   3    5.36    5.84
  -7  -6  -4  196.43    9.68
   7   6   4  200.84   15.11
  -7  -6  -5   88.30    7.03
   7   6   5   90.02   11.51
  -7  -6  -6  141.64    9.25
   7   6   6  167.42   14.58
   7   7  -5   45.74   14.67
   7   7  -4  -14.49   12.65
   7   7  -4    5.40    7.59
   7   7  -3   45.68   11.58
   7   7  -3   32.06   13.68
   7   7  -2   11.88    8.19
   7   7  -2   12.83   12.19
   7   7  -1   14.12    7.90
   7   7  -1   27.51   11.80
   7   7   0  102.97   17.10
   7   7   0  110.07   13.38
   7   7   1   45.42   10.22
   7   7   2    0.67    5.74
   7   7   3   73.20   11.16
  -8   0  13    3.10    5.20
  -8   0  12  390.10   17.81
  -8   0  11   -3.31    3.95
   8   0 -10  296.76    9.98
  -8   0  10  310.42   14.27
  -8   0   9    1.88    3.64
   8   0  -9   -0.56    1.94
   8   0  -8   69.50    4.45
  -8   0   8   58.84    6.00
  -8   0   7    1.19    5.35
   8   0  -7   -0.21    1.57
  -8   0   6  558.96   20.30
   8   0  -6  539.57   11.07
   8   0  -5    3.11    1.85
  -8   0   5   -4.07    3.73
  -8   0   4  115.81    6.57
   8   0  -4  126.27    6.39
   8   0  -4  116.30    5.23
   8   0  -3    2.18   16.68
   8   0  -3    0.30    1.79
   8   0  -3   -1.65    1.63
   8   0  -2 1056.66   14.62
   8   0  -2  962.46   14.55
   8   0  -1    1.43    2.10
   8   0  -1  -10.87   15.85
   8   0  -1   -0.88    1.43
   8   0  -1   -1.15    1.58
   8   0   0   92.49    4.46
   8   0   0   98.80    4.23
  -8   0  -1   -1.78    2.25
   8   0   1    1.43    1.66
   8   0   2   82.26    4.07
   8   0   2   65.98   15.69
  -8   0  -2   84.57    6.12
   8   0   3    0.19    1.85
  -8   0  -3   -1.95    2.82
   8   0   4  374.71   10.00
  -8   0  -4  393.42   14.03
   8   0   5    3.28    2.48
   8   0   5    7.67    8.87
  -8   0  -5   -3.51    3.17
   8   0   6    1.76    2.74
   8   0   6   -2.91    6.96
  -8   0  -6    0.80    3.59
   8   0   7    4.17    2.78
   8   0   7    4.76    6.89
  -8   0  -7    1.82    3.66
   8   0   8  547.60   16.64
  -8   0  -8  509.31   19.40
  -8   0  -9    0.63    4.65
  -8   0 -10  187.47   13.41
  -8   0 -11    2.59    5.59
  -8  -1  13    1.39    7.45
  -8   1  13   13.83    5.93
  -8  -1  12   20.33    8.53
  -8   1  12   32.63    7.08
   8  -1 -12   29.55    4.51
  -8  -1  11  146.89   14.48
   8  -1 -11  161.03    8.56
  -8  -1  10   38.93    8.20
   8  -1 -10   29.35    3.88
  -8   1  10   40.98    6.25
  -8  -1   9   69.32    8.96
   8  -1  -9   83.54    5.95
  -8   1   9   86.67    7.67
  -8  -1   8   45.02    7.48
   8  -1  -8   45.75    4.50
   8   1  -8   43.74    2.84
  -8   1   8   46.01    5.32
  -8  -1   7  134.89    9.23
   8   1  -7  155.39    4.50
  -8   1   7  144.34    7.81
   8   1  -6    5.41   15.99
   8   1  -6   10.38    1.21
   8   1  -6    9.93    1.42
  -8   1   6   11.24    2.91
   8  -1  -5   46.26    4.42
   8   1  -5   50.26   19.41
   8   1  -5   56.64    2.11
   8   1  -5   49.23    2.19
   8  -1  -4   83.79    4.98
   8   1  -4   84.75    2.71
   8   1  -4   73.88    2.51
   8  -1  -4   75.24    5.28
   8  -1  -3   20.99    2.39
   8   1  -3   19.66    1.51
   8   1  -3   23.19    3.72
   8  -1  -3   15.12    2.96
   8   1  -2    5.14    2.40
  -8   1   2    6.60    1.60
   8   1  -2    8.02    1.33
   8  -1  -2    5.63    1.24
   8   1  -1  362.47   34.36
   8   1  -1  339.72    7.07
   8   1  -1  334.36   13.21
   8  -1   0   54.80   16.32
   8   1   0   80.82   18.55
   8   1   0   83.49    4.10
  -8  -1   0   90.37    4.93
   8   1   0   85.33    6.32
   8  -1   1  200.75   23.17
   8   1   1  221.17   25.90
   8   1   1  269.72    8.79
   8   1   1  228.03    7.24
  -8  -1  -1  251.80    8.79
   8   1   1  261.68    9.74
  -8   1  -2   24.23    4.12
   8  -1   2   24.39   13.27
   8   1   2    5.01   10.58
   8   1   2   28.29    3.93
  -8  -1  -2   18.78    3.31
  -8   1  -3   11.99    3.86
   8  -1   3    6.04    9.48
   8   1   3    3.75    9.54
   8   1   3   10.63    3.47
   8  -1   3    6.36    1.01
  -8  -1  -3   10.47    3.06
   8   1   4 1086.71   20.23
   8  -1   4 1032.96   40.29
   8   1   4  979.07   40.24
   8  -1   4 1141.24   13.33
  -8  -1  -4 1117.14   22.28
  -8   1  -4 1161.41   25.09
   8   1   5  191.42    9.16
   8  -1   5  195.36   16.68
   8   1   5  193.64   18.93
   8  -1   5  195.83    6.68
  -8  -1  -5  217.59   10.61
  -8   1  -5  196.77   11.10
   8   1   6    2.59    3.05
   8  -1   6   -1.55    2.11
   8  -1   6   -0.68    6.47
   8   1   6    2.48    8.05
  -8  -1  -6   -0.31    3.27
  -8   1  -6   -0.93    3.66
   8  -1   7   81.56   10.25
   8   1   7   69.53   11.97
   8   1   7   56.49    5.94
  -8  -1  -7   65.39    7.21
  -8   1  -7   65.80    7.67
   8   1   8   25.95    5.18
  -8  -1  -8   34.58    6.11
  -8   1  -8   26.59    5.99
   8   1   9   -5.51    4.41
  -8  -1  -9    9.25    5.55
  -8   1  -9   -4.38    5.43
   8   1  10   73.93    8.35
  -8  -1 -10   70.98    9.05
  -8   1 -10   70.32    9.27
   8   2 -13   38.78   23.60
  -8  -2  13   53.53   10.22
   8  -2 -13   43.84    5.82
  -8   2  13   49.37    7.98
   8   2 -12   -2.83   19.61
   8  -2 -12    3.32    3.32
  -8   2  12    3.88    5.29
   8  -2 -11   35.73    5.39
  -8   2  11   33.93    6.18
   8   2 -10   -4.00   19.93
   8  -2 -10   -0.12    2.57
  -8   2  10   12.25    4.62
   8   2  -9   77.83   22.98
   8  -2  -9   61.46    6.06
  -8   2   9   67.25    6.53
   8  -2  -8   18.15    3.88
   8   2  -8   15.36   19.40
  -8   2   8   14.05    3.80
   8   2  -7   32.83   19.24
  -8   2   7    1.87    2.70
   8   2  -6  276.87   32.07
  -8   2   6  349.40   11.32
   8  -2  -5  911.91   17.45
  -8   2   5  958.77   16.04
   8   2  -4   99.48   22.16
  -8   2   4  117.38    5.01
   8  -2  -4  125.84    5.89
   8   2  -3  159.51   26.81
   8  -2  -3  127.99    4.78
   8   2  -2  152.94   24.39
   8   2  -1  428.02   35.48
   8   2  -1  434.15   15.89
   8   2  -1  418.78    6.69
   8   2  -1  403.09   16.56
   8   2   0   74.58    5.66
   8   2   0   70.23    3.43
   8   2   0   88.70   19.68
  -8  -2   0   74.28    4.06
   8   2   0   80.56    7.54
   8   2   1   43.74    3.25
   8   2   1   34.60   13.40
  -8  -2  -1   51.74    3.98
   8   2   1   45.05    5.64
   8  -2   2  160.91   21.30
   8   2   2  161.16   20.20
   8   2   2  175.26    6.99
  -8  -2  -2  187.25    7.66
   8   2   2  180.56    9.75
   8  -2   3  286.95   25.95
  -8  -2  -3  315.38   10.98
  -8   2  -3  287.17   12.98
   8   2   3  295.75   12.38
   8   2   4   75.80    6.88
   8  -2   4   88.41   15.58
   8   2   4   68.07   14.15
  -8  -2  -4   71.63    5.98
  -8   2  -4   72.63    7.14
   8   2   5  803.66   20.90
   8  -2   5  729.62   29.14
   8   2   5  797.78   36.91
  -8  -2  -5  756.33   18.93
  -8   2  -5  777.49   22.75
   8   2   6   69.00    5.94
   8   2   6   91.66   13.54
  -8  -2  -6   92.08    7.54
  -8   2  -6  105.33    9.45
   8   2   7  154.12   10.23
   8   2   7  160.01   17.35
  -8  -2  -7  175.40   10.60
  -8   2  -7  185.19   12.68
   8   2   8   49.62    6.61
  -8  -2  -8   48.96    6.69
  -8   2  -8   53.52    7.96
   8   2   9  152.50   11.26
  -8  -2  -9  150.19   11.04
  -8   2  -9  146.19   12.24
   8   2  10   17.58    5.55
  -8  -2 -10    9.87    5.12
  -8   2 -10   25.28    7.52
   8   3 -12    3.59   22.58
  -8   3  12   26.81    6.12
   8  -3 -12   25.05    5.19
   8   3 -11   44.84   22.31
  -8   3  11   27.07    5.78
   8  -3 -11   31.60    5.42
  -8   3  10   10.80    4.39
   8   3 -10   14.70   21.50
   8  -3 -10    5.31    4.05
   8   3  -9  209.69   33.75
   8  -3  -9  229.29   12.13
  -8   3   9  241.78   11.57
   8   3  -8   99.34   24.04
  -8   3   8   42.84    5.22
   8   3  -7  188.49   30.76
  -8   3   7  248.16   10.09
  -8   3   6    9.11    2.67
   8   3  -6   13.92   17.77
   8   3  -5  338.83   35.32
  -8   3   5  310.23    9.15
   8   3  -4   21.62   19.79
  -8   3   4    2.52    1.68
   8   3  -3  145.39   24.64
  -8   3   3  147.08    4.53
   8   3  -2   65.03   19.17
   8   3  -1  197.13   24.91
   8   3  -1  198.07   13.47
   8   3   0   -0.15    4.10
  -8  -3   0    5.65    1.57
   8   3   1  417.30   30.63
  -8  -3  -1  429.22   10.28
   8   3   1  448.59   17.79
   8  -3   2  178.51   22.12
   8   3   2  186.00   20.88
  -8  -3  -2  211.17    7.92
   8   3   2  187.09   11.34
   8  -3   3  389.94   29.13
   8   3   3  416.99   29.63
  -8  -3  -3  434.69   12.31
   8   3   3  420.66   16.54
   8  -3   4   98.42   15.24
   8   3   4  104.04   15.96
  -8  -3  -4  103.47    6.77
   8   3   4   87.12    8.04
  -8   3  -5   25.85    5.65
  -8  -3  -5   22.70    4.27
   8   3   5   20.84   10.84
   8   3   5   24.26    5.41
   8   3   6  171.31   11.50
   8   3   6  187.77   19.60
  -8  -3  -6  177.00    9.92
  -8   3  -6  180.31   12.52
  -8   3  -7    3.51    5.25
   8   3   7   -5.64    4.40
  -8  -3  -7    1.36    3.18
  -8   3  -8   23.31    7.25
  -8  -3  -8   11.67    4.53
   8   3   8   12.20    5.00
   8   3   9   50.20    7.60
  -8  -3  -9   50.05    7.09
  -8   3  -9   57.38    9.17
  -8   4  11   14.36    5.22
   8  -4 -11   15.60    4.84
   8   4 -10    5.22   20.78
   8  -4 -10    2.64    3.70
  -8   4  10    2.56    4.08
   8   4  -9   59.84   21.63
  -8   4   9   64.91    6.97
   8   4  -8   21.06   19.65
  -8   4   8   32.14    4.99
   8   4  -7   76.95   23.12
  -8   4   7   86.58    6.72
   8   4  -6    0.51   16.20
  -8   4   6    8.13    2.91
   8   4  -5   34.20   18.22
  -8   4   5   45.75    4.18
  -8   4   4   47.79    3.72
   8   4  -4   30.72   17.07
   8   4  -3   21.12   16.86
  -8   4   3    4.11    1.61
   8   4  -2   18.28   13.61
   8   4  -1    6.55    6.02
   8   4  -1   38.49   15.34
   8   4   0    5.26    6.23
  -8  -4   0    3.08    1.54
   8   4   1   67.96   17.25
  -8  -4  -1   64.59    4.15
   8   4   1   55.47    8.07
   8  -4   2   17.65   13.50
   8   4   2   14.35    5.60
   8   4   2   -2.11   10.50
  -8  -4  -2    7.08    2.33
   8  -4   3   -1.22   11.40
   8   4   3    3.74    4.28
   8   4   3   -6.43    9.06
  -8  -4  -3    3.31    2.59
   8   4   4   28.96    6.19
  -8  -4  -4   45.05    5.00
   8   4   5   14.23    5.67
  -8  -4  -5   10.48    3.76
   8   4   6   49.57    7.80
  -8  -4  -6   57.60    6.12
  -8   4  -7   -4.51    5.53
   8   4   7    4.30    5.46
  -8  -4  -7    0.49    3.27
  -8   4  -8   40.64    7.39
  -8  -4  -8   44.30    6.54
   8   4   8   31.51    5.60
   8   5 -10  150.15   26.68
   8  -5 -10  116.72   11.09
   8   5  -9   12.32   16.81
   8   5  -8   29.50   18.07
   8   5  -7   50.91   19.41
   8   5  -6   -9.39   14.24
   8   5  -5  125.91   21.40
   8   5  -4   21.74   11.62
   8   5  -3    9.94   13.27
   8   5  -2    1.31    6.44
   8   5  -2    8.76   12.36
   8   5  -1  276.37   26.95
   8   5  -1  259.67   17.73
   8   5   0  242.78   25.05
   8   5   0  228.42   15.92
   8   5   1   20.21    7.53
   8   5   1   -4.17   11.72
   8   5   2   90.61   16.42
   8   5   2   81.35    9.81
  -8  -5  -3   45.25    4.82
   8   5   3   61.14   14.70
   8   5   3   47.50    8.17
   8   5   4   26.83    7.10
   8   5   4   27.91   13.33
  -8  -5  -4   22.64    4.27
   8   5   5    5.06    5.15
  -8  -5  -5    5.54    3.78
   8   5   6    2.85    5.44
  -8  -5  -6    3.43    4.30
   8   5   7   11.03    6.62
  -8  -5  -7    7.34    4.43
   8   6  -7   24.37   15.50
   8   6  -6   22.16   13.08
   8   6  -5   12.42   12.59
   8   6  -4   93.91   18.38
   8   6  -3    7.79   11.80
   8   6  -3   21.89    9.17
   8   6  -2  245.24   26.27
   8   6  -2  239.40   18.49
   8   6  -1   40.42    9.66
   8   6  -1   38.23   13.76
   8   6   0    7.04    7.02
   8   6   0   18.48   10.82
   8   6   1  -10.70    7.73
   8   6   1   13.53   13.29
   8   6   2  182.62   22.42
   8   6   2  164.05   14.39
   8   6   3   34.34    8.20
   8   6   3   46.03   15.35
   8   6   4   85.77   10.68
   8   6   5    2.11    6.76
   8   7  -3   52.05   17.14
   8   7  -3   55.01   11.72
   8   7  -2   36.65   10.59
   8   7  -2    1.39   13.35
   8   7  -1   28.33    9.41
   8   7  -1   22.18   13.92
   8   7   0  -11.32    7.42
   8   7   0    8.35   12.17
   8   7   1   26.52    9.02
   8   7   1   31.20   14.02
  -9   0  13   11.61    6.06
  -9   0  12   -9.29    8.11
  -9   0  12    6.39    5.15
  -9   0  11  340.17   23.13
  -9   0  11  303.33   15.20
  -9   0  10    2.31    7.00
  -9   0   9   75.59   10.47
  -9   0   8    9.97    6.63
   9   0  -8    0.85    1.60
  -9   0   7    1.18    4.32
   9   0  -7    2.42    1.68
  -9   0   6    2.58    4.09
   9   0  -6    2.28    1.87
  -9   0   5  284.88   11.04
   9   0  -4  -10.10   16.23
   9   0  -4    0.41    2.21
   9   0  -4    0.53    1.66
   9   0  -3  193.05    7.28
   9   0  -3  170.64    6.44
   9   0  -2    0.76    1.77
   9   0  -2   -1.52    1.76
   9   0  -1  165.68    5.62
   9   0  -1  167.49    6.85
   9   0   0   -0.07    1.38
   9   0   0   -1.77   14.79
   9   0   0   -0.16    1.46
   9   0   1   48.61    3.28
   9   0   1   46.54   19.70
  -9   0  -1   40.02    4.52
   9   0   2   -7.12   12.89
  -9   0  -2    3.21    4.08
   9   0   2    0.12    1.46
   9   0   3  586.89   36.41
   9   0   3  604.13   11.57
  -9   0  -3  599.90   17.37
   9   0   4   -0.44    2.09
   9   0   4    2.11    9.72
  -9   0  -4    4.85    3.42
   9   0   5  108.19   14.79
   9   0   5   99.45    5.94
  -9   0  -5  108.40    8.57
   9   0   6    0.59    8.42
  -9   0  -6    5.17    4.27
   9   0   7  627.61   29.21
  -9   0  -7  664.10   22.00
  -9   0  -8   -0.45    4.40
  -9   0  -9   48.53    7.92
  -9   0 -10   -3.33    5.48
  -9  -1  12   73.76   11.15
  -9   1  12   74.38    8.49
  -9  -1  11   53.19    9.45
  -9   1  11   63.19    7.61
  -9   1  10    4.47    3.92
  -9  -1  10   -2.55    5.17
   9  -1 -10    4.15    2.63
  -9  -1   9    4.99    4.72
  -9   1   9    1.60    3.43
   9  -1  -9   -2.94    2.41
  -9  -1   8  141.83   10.45
   9  -1  -8  152.09    7.72
  -9   1   8  164.81    9.37
   9   1  -7  415.75   41.19
   9   1  -6  569.04   45.55
   9   1  -5   13.15   16.19
   9   1  -5    6.09    0.84
   9   1  -4   31.87   18.33
  -9   1   4   35.92    5.11
   9   1  -3  394.65   38.55
  -9   1   3  569.11   11.35
   9   1  -2  279.23   32.37
   9  -1  -2  237.85    4.65
   9   1  -2  273.66    6.16
   9  -1  -2  281.53    6.81
   9   1  -1   13.29    3.08
   9  -1  -1    7.65   14.37
   9   1  -1   14.89   17.15
   9   1  -1   18.23    2.20
   9   1  -1   28.88    5.04
   9   1   0   -1.45    2.91
   9  -1   0   17.19   15.09
   9   1   0   23.21   19.07
   9   1   0    0.52    1.45
  -9  -1  -1    2.77    2.28
   9  -1   1   -7.25   11.97
   9   1   1    1.66    2.77
   9   1   1   -3.94   15.07
   9   1   2   90.51   19.11
   9  -1   2   76.40   17.29
  -9  -1  -2   88.28    6.24
  -9   1  -2   90.85    7.33
   9   1   2   85.41    5.96
   9   1   3  218.51    9.19
   9  -1   3  161.34   21.19
   9   1   3  183.20   21.70
  -9  -1  -3  229.94   10.31
  -9   1  -3  201.18   10.80
   9   1   4   22.56    3.11
   9  -1   4   25.13    9.40
   9   1   4   32.51   12.84
  -9  -1  -4   44.45    5.61
  -9   1  -4   43.94    5.94
   9  -1   5  172.70   16.91
   9   1   5  199.14    9.53
  -9  -1  -5  201.41   11.01
  -9   1  -5  201.01   11.78
   9   1   6   -1.10    2.86
   9  -1   6    1.95    6.55
   9   1   6    0.52    8.08
  -9  -1  -6   -0.39    3.76
  -9   1  -6    4.94    4.14
   9   1   7  149.11   16.87
   9   1   7  154.31    9.33
  -9  -1  -7  144.95   10.42
  -9   1  -7  149.10   11.28
  -9  -1  -8   36.05    6.87
  -9   1  -8   38.52    6.99
  -9  -1  -9   44.85    7.06
  -9   1  -9   58.40    8.24
   9   2 -12   57.87   26.92
  -9   2  12   52.76    9.59
  -9   2  11   27.78    8.01
   9   2 -11   11.27   23.39
   9  -2 -11   16.61    3.81
   9   2 -10  102.04   25.69
   9  -2 -10  154.31    9.02
   9   2  -9  102.12   26.68
   9  -2  -9   98.37    7.31
  -9   2   9  139.30   10.64
   9   2  -8  109.21   26.93
  -9   2   8  123.68    8.25
   9   2  -7    2.71   16.88
  -9   2   7    6.14    3.08
   9   2  -6  131.71   27.22
  -9   2   6  159.43    7.32
   9   2  -5  157.93   29.43
   9   2  -4   -9.04   18.69
   9   2  -3   -2.86   18.32
   9   2  -2    5.83   19.30
   9   2  -1   -2.24    4.13
   9   2  -1    0.55   16.60
   9  -2   0   52.81   16.53
   9   2   0   89.12   21.76
  -9  -2   0   70.76    4.28
   9   2   0   59.33    6.85
   9   2   1  258.04   26.69
  -9  -2  -1  295.17    9.39
   9   2   1  276.67   12.10
   9   2   2  143.59   20.71
   9  -2   2  107.30   18.84
  -9  -2  -2  128.67    7.04
   9   2   2  123.48    8.32
   9  -2   3   40.19   14.81
   9   2   3   34.11   14.01
  -9  -2  -3   36.15    4.44
   9   2   3   42.36    5.68
   9   2   4  537.50   17.18
   9  -2   4  535.04   32.57
   9   2   4  567.20   33.90
  -9  -2  -4  580.18   16.44
  -9   2  -4  551.46   19.35
  -9   2  -5    4.28    3.90
   9  -2   5  -10.16    8.56
   9   2   5    6.47   10.04
   9   2   5    2.79    3.74
  -9  -2  -5   -0.14    3.27
  -9   2  -6   18.89    5.55
   9   2   6   30.68    5.35
  -9  -2  -6   20.03    4.90
   9   2   7   48.22    6.47
  -9  -2  -7   66.05    7.66
   9   2   7   45.37   11.28
  -9   2  -7   60.40    8.40
   9   2   8    4.25    3.82
  -9  -2  -8   -2.28    4.24
  -9   2  -8   -0.70    4.62
  -9  -2  -9   10.78    5.29
  -9   2  -9   22.61    7.16
   9   3 -11   65.32   28.61
   9  -3 -11   58.84    6.81
  -9   3  11   78.11    8.14
   9   3 -10   34.88   24.68
   9  -3 -10   30.08    5.41
  -9   3  10   23.81    5.11
   9   3  -9   20.92   23.57
   9  -3  -9    2.62    3.50
  -9   3   9    2.67    3.61
   9   3  -8   76.61   24.66
  -9   3   8   79.77    6.50
   9   3  -7  -34.37   23.89
  -9   3   7    1.75    2.77
   9   3  -6  176.30   34.20
  -9   3   6  156.40    7.69
   9   3  -5   72.03   23.41
  -9   3   5  124.60    5.78
   9   3  -4   66.49   22.71
   9   3  -3   20.79   17.45
   9   3  -2   31.78   20.18
   9   3  -1   10.05    5.57
   9   3  -1   22.15   16.24
   9   3   0    4.68    4.58
   9   3   0    5.21   14.37
  -9  -3   0    5.20    1.57
   9   3   1    7.69    4.26
   9  -3   1    6.28   13.20
   9   3   1   19.07   14.17
  -9  -3  -1    7.96    2.12
   9  -3   2   41.76   15.99
   9   3   2   45.95   14.94
  -9  -3  -2   61.45    4.89
   9   3   2   40.52    6.19
   9  -3   3  109.67   18.76
   9   3   3   98.74   17.43
  -9  -3  -3  111.64    7.05
   9   3   3  112.24    9.05
   9   3   4   -2.38    4.05
   9   3   4    3.88    9.62
  -9  -3  -4   -1.12    3.00
   9   3   5   38.93    6.56
  -9  -3  -5   47.54    5.57
   9   3   6  103.50    9.61
   9   3   6  112.03   16.97
  -9  -3  -6  104.61    8.13
  -9   3  -6  105.35   10.21
  -9   3  -7   23.49    6.11
   9   3   7   24.44    5.49
  -9  -3  -7   25.39    5.35
  -9   3  -8   14.45    6.18
  -9  -3  -8    6.65    4.41
   9   3   8   12.41    5.41
   9   4 -10    0.71   20.45
   9  -4 -10   -3.03    4.01
   9   4  -9   80.84   27.26
   9   4  -8   26.27   18.32
   9   4  -7    5.27   17.39
   9   4  -6   30.05   17.03
   9   4  -5  388.46   38.49
   9   4  -4  123.99   24.82
   9   4  -3   76.55   18.21
   9   4  -2   -7.57   12.14
   9   4  -2    6.69    5.99
   9   4  -1  310.66   29.61
   9   4  -1  345.33   18.72
   9   4   0  162.24   23.83
   9   4   0  129.12   11.67
   9   4   1   18.08   11.81
   9   4   1   41.45    7.81
   9  -4   2   -8.73   13.71
   9   4   2    6.69    4.70
   9   4   3  133.64   19.58
  -9  -4  -3  132.38    7.39
   9   4   3  118.16   10.54
  -9  -4  -4   58.56    5.60
   9   4   4   55.11   15.04
   9   4   4   52.80    7.68
   9   4   5  221.25   23.57
  -9  -4  -5  206.89   10.50
   9   4   5  215.34   13.80
   9   4   6  118.73   11.14
   9   4   6  125.49   18.62
  -9  -4  -6  120.33    8.57
   9   4   7   46.75    8.11
  -9  -4  -7   31.30    5.80
   9   5  -9    1.21   18.60
   9   5  -8    9.11   17.06
   9   5  -7    4.86   16.31
   9   5  -6    9.30   15.46
   9   5  -5  398.03   35.21
   9   5  -4  108.22   21.54
   9   5  -3   17.28   14.83
   9   5  -3   12.81    7.70
   9   5  -2    2.41    7.12
   9   5  -2    7.96   13.05
   9   5  -1    9.76   13.51
   9   5  -1   17.61    9.09
   9   5   0   73.35   18.97
   9   5   0   64.22    9.75
   9   5   1   -2.65    5.83
   9   5   1   -3.04   13.28
   9   5   2   19.15    6.21
   9   5   2   27.33   13.87
   9   5   3    0.92    5.24
   9   5   3   12.24   11.57
   9   5   4    4.80    5.38
   9   5   4   12.02   13.74
   9   5   5  354.03   30.05
   9   5   5  404.69   20.32
   9   5   6    0.48    5.48
   9   6  -6   11.21   13.78
   9   6  -5    7.47   14.84
   9   6  -4   -9.62   12.12
   9   6  -4   -5.44    9.22
   9   6  -3    5.03    7.50
   9   6  -3   13.84   14.07
   9   6  -2   95.62   20.34
   9   6  -2   72.71   12.30
   9   6  -1   14.36    7.32
   9   6  -1   23.48   14.44
   9   6   0    4.74    6.81
   9   6   0   11.92   12.98
   9   6   1   11.73    7.43
   9   6   1    2.11   13.36
   9   6   2   11.22    6.70
   9   6   2   -3.75   12.75
   9   6   3    6.44    6.83
   9   6   3    7.51   11.57
 -10   0  12  129.94   14.79
 -10   0  11    3.06    6.79
 -10   0  10   98.88   11.82
 -10   0   9   -9.28    6.39
 -10   0   8  259.81   15.35
 -10   0   7    0.09    3.90
  10   0  -6  506.60   44.94
  10   0  -5    8.64   20.03
  10   0  -4   -5.24   18.17
  10   0  -3   37.32   22.17
  10   0  -2  670.18   49.20
  10   0  -2  887.65   17.76
  10   0  -1   -2.38    2.04
  10   0  -1    1.41   18.63
  10   0   0  711.14   50.06
  10   0   1   -6.25   15.36
  10   0   2   81.06   20.06
 -10   0  -2   92.74    7.30
 -10   0  -3    0.26    3.38
  10   0   3   11.04   12.47
  10   0   4 2136.94   65.57
 -10   0  -4 2307.86   37.19
  10   0   5   -9.31   10.34
 -10   0  -5   -2.97    4.24
  10   0   6    3.53    9.75
 -10   0  -6    3.95    4.67
  10   0   7   -6.80    9.39
 -10   0  -7   -1.78    4.03
 -10   0  -8  244.64   14.88
 -10   1  12   -1.33    4.67
 -10  -1  12    0.55    5.68
 -10  -1  11   -3.95    4.97
 -10   1  11    0.53    4.34
 -10  -1  10   -1.40    4.73
 -10   1  10    4.40    3.92
  10   1  -9   -1.53   21.75
  10   1  -8   19.02   19.91
  10  -1  -8   23.99    3.60
  10   1  -7   82.60   26.61
  10   1  -6  602.15   50.13
 -10   1   6  754.96   23.44
  10   1  -5  193.17   32.31
 -10   1   5  195.03   10.20
  10   1  -4   -1.86   18.29
  10  -1  -3  189.31   30.58
  10   1  -3  226.96   32.66
  10  -1  -2   13.34   15.30
  10   1  -2   24.83   21.06
  10   1  -2   23.94    5.11
  10   1  -1   -2.05    3.04
  10  -1  -1    4.35   17.10
  10   1  -1   16.03   20.41
  10   1   0   -2.69    3.08
  10  -1   0    6.78   15.89
  10   1   0   23.11   16.84
  10  -1   1   46.45   18.72
  10   1   1   30.59   16.47
 -10  -1  -1   47.95    4.96
  10   1   1   44.56    4.62
  10  -1   2  250.24   28.69
  10   1   2  250.63   28.21
 -10  -1  -2  274.03   11.07
  10   1   2  257.67    9.90
 -10   1  -3    7.57    3.79
  10  -1   3   21.02   13.34
  10   1   3   19.50   14.71
  10   1   3    8.51    3.24
 -10  -1  -3   13.48    3.59
 -10   1  -4   -4.75    4.21
  10  -1   4   -8.37    8.88
 -10  -1  -4    6.23    3.94
  10  -1   5   21.36    9.02
  10   1   5   27.66   12.56
 -10  -1  -5   34.51    5.86
 -10   1  -5   34.85    6.15
  10   1   6   37.71   12.45
 -10  -1  -6   40.87    6.51
 -10   1  -6   40.07    6.96
  10   1   7   40.08   11.48
 -10  -1  -7   68.86    8.02
 -10   1  -7   59.09    8.06
 -10  -1  -8   62.66    8.18
 -10   1  -8   61.74    8.80
  10   2 -11   56.49   29.37
 -10   2  11   50.52    6.83
 -10   2  10    8.60    4.49
  10   2 -10    1.36   20.95
  10  -2  -9  192.06   10.15
 -10   2   9  186.88   10.26
  10   2  -8  125.95   28.48
 -10   2   8  155.02    8.70
  10   2  -7   86.81   26.87
  10   2  -6   10.18   17.73
  10   2  -5  192.84   33.89
  10   2  -4  -19.19   21.84
  10   2  -3    8.01   19.41
  10   2  -2    9.67   15.83
  10   2  -2   17.37    5.83
  10   2  -1   -0.25    3.73
  10  -2  -1   -3.36   15.29
  10   2  -1   -6.33   18.67
  10  -2   0   46.82   17.86
  10   2   0   41.82   18.43
  10   2   0   57.44    6.86
  10   2   1  108.17   21.98
  10  -2   1   65.16   18.98
 -10  -2  -1   78.32    5.41
  10   2   1   85.23    7.40
  10  -2   2  133.87   23.37
  10   2   2  134.04   20.83
 -10  -2  -2  160.74    8.06
  10   2   2  158.51    9.54
  10  -2   3   20.72   15.31
  10   2   3    7.86   13.66
  10   2   3    3.46    3.96
 -10  -2  -3    2.77    3.28
 -10   2  -4    7.69    4.74
  10  -2   4   -2.92   10.89
  10   2   4  -12.76   13.23
  10   2   4    7.44    4.16
 -10  -2  -4    7.03    3.34
  10   2   5   83.94    7.11
  10   2   5  109.83   17.05
 -10  -2  -5   87.73    7.79
 -10   2  -5  113.19   10.01
  10   2   6   89.11   15.76
 -10  -2  -6   81.83    7.87
 -10   2  -6   78.57    9.30
  10   2   7   92.65   15.25
 -10  -2  -7   78.16    8.17
 -10   2  -7   62.82    8.31
 -10   2  -8   34.15    7.90
 -10  -2  -8   28.19    6.15
  10   3 -10    7.99   26.11
  10  -3 -10   40.12    6.03
  10   3  -9   40.07   24.17
  10  -3  -9   78.89    7.69
  10   3  -8   59.62   28.39
  10   3  -7   48.02   23.03
  10   3  -6  235.44   35.86
  10   3  -5   52.80   23.55
  10   3  -4  156.29   29.63
  10   3  -3    7.55   18.23
  10   3  -2  152.76   25.92
  10   3  -2  167.47   13.08
  10   3  -1   14.14    5.35
  10   3  -1    9.34   16.26
  10   3   0   12.08    5.32
  10  -3   0   -8.42   13.67
  10  -3   1   73.33   20.62
  10   3   1   56.05   17.82
  10   3   1   50.92    6.91
  10  -3   2   22.94   18.09
  10   3   2   -6.25    4.42
  10   3   2    7.50   13.51
  10   3   3   83.98   18.52
  10  -3   3   73.27   19.63
 -10  -3  -3   60.68    5.86
  10   3   3   52.63    7.37
  10   3   4   29.39   12.80
 -10  -3  -4   25.22    4.62
  10   3   4   29.09    5.86
  10   3   5   70.74    8.09
  10   3   5   51.16   13.27
 -10  -3  -5   59.51    6.57
  10   3   6    1.41   11.70
  10   3   6    4.45    4.27
 -10  -3  -6    1.47    4.12
 -10  -3  -7   47.04    7.20
 -10   3  -7   60.88    9.47
  10   4  -9    9.14   23.29
  10   4  -8   -3.69   21.39
  10   4  -7    1.26   19.07
  10   4  -6  181.61   31.96
  10   4  -5   16.25   22.31
  10   4  -4  184.92   28.68
  10   4  -3  177.29   27.37
  10   4  -3  160.03   14.77
  10   4  -2   21.21   13.77
  10   4  -2   44.30    8.93
  10   4  -1   91.29   19.80
  10   4  -1   81.13    9.86
  10   4   0   31.67    7.17
  10   4   0   43.07   13.99
  10   4   1   22.21    6.16
  10  -4   1    2.59   15.27
  10   4   1   18.17   14.73
  10   4   2    0.04    4.80
  10   4   2    8.96   14.02
  10   4   3   17.44    6.14
  10   4   3    9.86   13.01
  10   4   4  314.05   28.39
  10   4   4  320.66   16.87
  10   4   5   81.09    9.60
  10   4   5   47.47   14.55
  10   4   6  220.77   14.45
  10   4   6  215.33   23.90
  10   5  -7   27.19   18.61
  10   5  -6   -6.63   17.99
  10   5  -5   -0.26   16.23
  10   5  -4  -21.36   15.85
  10   5  -3   16.55    8.54
  10   5  -3   17.07   15.47
  10   5  -2   18.52    8.50
  10   5  -2  -22.54   17.05
  10   5  -1   16.34    7.12
  10   5  -1    0.27   13.98
  10   5   0    5.92    6.07
  10   5   0    6.57   14.85
  10   5   1   52.57    8.22
  10   5   1   64.44   17.06
  10   5   2   18.35    7.14
  10   5   2   27.30   15.11
  10   5   3    4.29    6.74
  10   5   3    7.85   13.49
  10   5   4   78.01   18.34
  10   5   4   81.24   10.79
  10   6  -3   34.53   10.77
  10   6  -3   31.02   16.95
  10   6  -2    9.68    8.40
  10   6  -2   -4.66   17.05
  10   6  -1    9.89    7.00
  10   6  -1    1.45   13.53
  10   6   0  132.85   22.86
  10   6   0   99.03   13.19
 -11   0  11    6.38    6.11
 -11   0  10   -2.29    5.23
 -11   0   9   38.77    6.90
  11   0  -8   -4.63   22.33
 -11   0   8    0.76    3.89
  11   0  -7   83.58   27.11
  11   0  -6   30.25   21.69
  11   0  -5  -17.79   21.92
  11   0  -4   32.75   23.82
  11   0  -3  102.89   26.87
  11   0  -2    4.40   20.10
  11   0  -1  176.01   29.42
  11   0   0  -20.17   21.52
  11   0   1  129.77   27.68
  11   0   2    4.40   15.02
  11   0   3   76.89   19.78
 -11   0  -3   49.45    6.26
 -11   0  -4   -4.01    3.79
  11   0   4    0.09   11.52
  11   0   5   35.40   12.67
 -11   0  -5   32.49    6.28
  11   0   6    0.82    9.72
 -11   0  -6    0.03    4.41
 -11   0  -7    4.63    5.11
  11   1 -10  -22.96   29.35
 -11   1  10   11.64    8.18
  11   1  -9  130.37   32.60
 -11   1   9  194.47   15.85
  11   1  -8   34.97   25.92
 -11   1   8    4.42    5.78
  11   1  -7   38.95   24.10
 -11   1   7  138.86   10.88
  11   1  -6   13.65   18.83
  11   1  -5   39.12   21.43
  11  -1  -4    9.90   19.15
  11   1  -4  -15.96   19.45
  11  -1  -3   -2.63   19.48
  11   1  -3   20.03   20.68
  11   1  -2    4.23    3.85
  11  -1  -2    0.06   19.85
  11   1  -2    3.05   19.85
  11  -1  -1   46.34   22.15
  11   1  -1   -5.17   20.76
  11  -1   0    9.10   16.07
  11   1   0    4.11   18.11
  11  -1   1  463.35   42.11
  11   1   1  555.93   43.05
 -11  -1  -2    5.72    3.22
  11  -1   2   -4.85   13.78
  11   1   2    4.15   14.57
  11  -1   3  165.14   24.92
  11   1   3  173.66   23.13
 -11  -1  -3  179.13   10.14
  11  -1   4  241.05   24.59
  11   1   4  218.56   24.95
 -11  -1  -4  273.32   13.13
 -11   1  -4  238.17   13.42
 -11   1  -5    3.63    4.30
  11  -1   5    6.73   10.59
  11   1   5    9.76   12.84
 -11  -1  -5    0.36    4.07
 -11   1  -6    2.90    5.46
  11   1   6    8.53   11.70
 -11  -1  -6    5.54    5.09
 -11   1  -7    0.25    5.54
 -11  -1  -7    1.88    4.26
  11   2 -10    6.80   25.64
  11   2  -9   56.55   27.28
  11   2  -8   61.81   27.33
  11   2  -7   51.53   22.01
  11   2  -6   51.31   24.46
  11   2  -5   17.33   21.06
  11   2  -4   28.95   27.18
  11   2  -3   84.33   26.79
  11   2  -2    5.72    4.73
  11  -2  -2   -3.45   18.75
  11   2  -2   -8.78   19.37
  11  -2  -1   66.31   21.92
  11   2  -1   68.53   21.76
  11   2  -1  101.00    8.83
  11  -2   0   53.41   17.91
  11   2   0   99.38   23.47
  11   2   0   99.03    8.07
  11  -2   1   13.56   14.20
  11   2   1   14.60    4.13
  11   2   1   18.70   15.47
  11  -2   2   10.51   16.08
  11   2   2   -0.11   14.54
  11  -2   3   55.92   17.04
  11   2   3   46.54   16.37
 -11  -2  -3   39.59    5.30
  11   2   4  200.97   24.12
 -11  -2  -4  200.09   10.67
  11   2   5   87.08   17.36
 -11  -2  -5  128.71    9.58
 -11   2  -5  101.39   10.24
 -11   2  -6   21.34    7.09
  11   2   6   15.41   11.48
 -11  -2  -6   30.55    6.31
  11   3  -9   36.22   23.80
  11   3  -8  155.41   34.12
  11   3  -7   49.98   25.17
  11   3  -6  -22.88   20.60
  11   3  -5   72.06   25.10
  11   3  -4  -52.31   24.67
  11   3  -3   -4.00   16.08
  11   3  -3    3.22    5.80
  11   3  -2   12.13    6.14
  11   3  -2   17.81   17.13
  11  -3  -1   93.04   22.41
  11   3  -1   91.04   21.16
  11   3  -1   97.01    9.88
  11  -3   0  157.77   27.21
  11   3   0  189.84   27.00
  11   3   0  202.53   12.95
  11  -3   1   13.32   15.80
  11   3   1   11.07    4.61
  11   3   1   12.61   13.24
  11   3   2  337.39   32.11
  11   3   2  284.56   14.52
  11   3   3   -6.10    4.04
  11   3   3  -16.86   15.25
  11   3   4  103.29   19.00
  11   3   5    0.93   11.99
  11   4  -7   41.23   25.49
  11   4  -6  135.85   29.74
  11   4  -5   -6.94   20.88
  11   4  -4   16.38   21.25
  11   4  -3   18.64    7.15
  11   4  -3   44.44   18.83
  11   4  -2   30.92    8.08
  11   4  -2   33.40   19.37
  11   4  -1    3.93    6.43
  11   4  -1    9.48   16.31
  11   4   0   12.24    6.13
  11  -4   0   -5.20   15.61
  11   4   0    8.00   13.05
  11   4   1   79.63   19.28
  11   4   1   64.24    8.69
  11   4   2    0.50    5.02
  11   4   2    0.39   13.87
  11   4   3  192.05   24.97
  11   4   3  200.07   14.09
  11   4   4   17.67    6.49
  11   4   4    6.69   12.26
  11   5  -5  134.11   28.15
  11   5  -4   17.06   19.60
  11   5  -4   15.16    8.40
  11   5  -3   73.72   21.22
  11   5  -3  109.34   14.02
  11   5  -2   31.53    9.01
  11   5  -2   32.78   16.11
  11   5  -1   -1.99    6.41
  11   5  -1    2.75   15.07
  11   5   0    4.09    6.26
  11   5   0    4.20   12.88
  11   5   1   23.33    7.57
  11   5   1   -4.88   11.98
  12   0  -9  -25.74   24.74
  12   0  -8  -60.50   30.93
  12   0  -7    9.35   21.56
  12   0  -6   74.05   29.80
  12   0  -5  -33.90   22.82
  12   0  -4   32.06   26.63
  12   0  -3   -5.68   19.44
  12   0  -2   25.05   20.87
  12   0  -1   -0.47   19.73
  12   0   0  513.92   46.22
  12   0   1   15.80   19.94
  12   0   2   38.12   17.63
  12   0   3   31.84   16.49
  12   0   4   44.72   16.40
 -12   0  -4   66.59    7.91
 -12   0  -5   -6.44    4.53
  12   0   5  -16.96   12.82
  12   1  -9    8.91   24.44
  12   1  -8   68.50   31.02
  12   1  -7  173.31   35.62
  12  -1  -6   80.44   27.56
  12   1  -6  124.87   33.30
  12  -1  -5  -11.05   23.07
  12   1  -5   -2.33   21.52
  12  -1  -4    1.36   19.75
  12   1  -4   -8.03   21.12
  12  -1  -3   25.15   21.38
  12   1  -3   45.12   24.72
  12  -1  -2   78.57   25.78
  12   1  -2  111.11   29.20
  12  -1  -1   -2.57   22.29
  12   1  -1    2.19   21.63
  12  -1   0    0.91   21.17
  12   1   0   51.53   22.83
  12  -1   1   20.11   17.80
  12   1   1   18.16   16.46
  12  -1   2    7.08   16.64
  12   1   2   -9.22   14.90
  12  -1   3   13.02   12.21
  12   1   3   30.09   15.22
 -12  -1  -4   13.17    4.70
  12  -1   4   -7.24   10.55
  12   1   4  -12.68   13.90
 -12  -1  -5   99.87    9.34
 -12   1  -5   93.42    9.81
  12   2  -8  -15.45   25.22
  12   2  -7   85.29   32.54
  12   2  -6    7.41   24.45
  12   2  -5  227.53   38.97
  12  -2  -4  -38.04   22.77
  12   2  -4  -26.43   25.89
  12  -2  -3    7.89   20.16
  12   2  -3   -1.67   18.56
  12   2  -2  129.43   27.96
  12  -2  -2   93.07   26.83
  12  -2  -1  125.68   28.61
  12   2  -1  186.53   32.29
  12  -2   0    3.01   16.65
  12   2   0   14.80   19.04
  12  -2   1   75.67   21.89
  12   2   1   67.87   18.96
  12  -2   2   12.01   14.90
  12   2   2   36.72   16.52
  12   2   3  477.54   37.31
  12   2   4   12.94   15.06
  12   3  -7   56.13   27.97
  12   3  -6   44.50   27.82
  12   3  -5   20.16   26.12
  12   3  -4  138.85   31.48
  12   3  -3  277.74   39.79
  12   3  -3  214.10   15.22
  12   3  -2    9.07    5.55
  12  -3  -2   27.03   22.66
  12   3  -2   32.43   17.78
  12  -3  -1   36.08   17.80
  12   3  -1   14.96   16.03
  12  -3   0    2.41   17.72
  12   3   0  -10.53   14.01
  12  -3   1   64.15   21.86
  12   3   1   19.85   16.55
  12   3   2   -0.87   12.85
  12   3   3   22.27   14.83
  12   4  -5   19.67   23.02
  12   4  -4   17.72   22.00
  12   4  -4   11.12    8.37
  12   4  -3    0.48    6.53
  12   4  -3  -24.75   22.04
  12   4  -2    4.71    5.95
  12   4  -2   26.03   18.12
  12   4  -1   40.76    8.16
  12  -4  -1   18.25   17.55
  12   4  -1   38.92   18.54
  12   4   0   21.27    6.92
  12   4   0  -10.66   18.09
  12   4   1   65.91   19.87
  13   0  -7   -1.94   23.14
  13   0  -6  -37.43   22.35
  13   0  -5    8.93   21.79
  13   0  -4    0.37   25.58
  13   0  -3    5.73   20.97
  13   0  -2  -33.21   25.76
  13   0  -1   -3.52   22.51
  13   0   0   24.24   22.03
  13   0   1   99.99   27.43
  13   0   2    6.90   17.89
  13   0   3  119.12   24.19
  13  -1  -7   31.09   25.68
  13   1  -7   22.00   28.50
  13  -1  -6  360.26   47.93
  13   1  -6  406.63   52.97
  13  -1  -5    6.19   26.04
  13   1  -5    8.54   25.21
  13  -1  -4  121.95   35.32
  13   1  -4  165.06   36.90
  13  -1  -3    7.95   19.68
  13   1  -3   43.55   26.98
  13  -1  -2   16.89   24.14
  13   1  -2   39.64   25.89
  13   1  -1  190.82   36.73
  13  -1  -1  172.84   32.13
  13  -1   0    2.43   20.41
  13   1   0   50.70   23.55
  13  -1   1    7.01   17.95
  13   1   1  -11.75   18.57
  13   1   2  115.97   24.79
  13  -1   2   99.76   24.12
  13  -1   3    0.77   14.57
  13   1   3   13.17   14.00
  13  -2  -6   50.88   30.56
  13   2  -6   13.09   28.78
  13  -2  -5  -18.50   28.35
  13   2  -5   38.80   25.48
  13  -2  -4    1.23   23.91
  13   2  -4   33.57   28.33
  13  -2  -3   -5.61   26.60
  13   2  -3   30.59   23.45
  13  -2  -2   58.00   26.92
  13   2  -2   73.54   24.69
  13  -2  -1   92.66   30.46
  13   2  -1   23.66   20.16
  13  -2   0   72.01   26.27
  13   2   0    3.81   15.59
  13  -2   1   28.53   18.57
  13   2   1   47.69   21.33
  13   2   2   55.64   19.50
  13  -3  -4   28.47   22.29
  13  -3  -3    4.07   20.50
  13   3  -3   26.52   24.20
  13  -3  -2   -3.93   19.31
  13   3  -2   11.09   19.60
  13  -3  -1   -7.94   18.93
  13   3  -1   -6.96   15.75
TITL 15thg103_1 in P2(1)/n
REM P2(1)/n (#14 in standard setting)
CELL 0.71073  10.786235   6.709264  11.736458  90.0000  98.6317  90.0000
ZERR    4.00   0.000785   0.000476   0.000622   0.0000   0.0057   0.0000
LATT  1
SYMM -x+1/2, y+1/2,-z+1/2
SFAC C H N O
UNIT 28.00 40.00 8.00 12.00
TREF
HKLF 4
END
_computing_structure_solution     'SHELXT 2014/4 (Sheldrick, 2014)'
;
_shelx_hkl_checksum     85229
_shelx_res_file
;
REM Kindler #6
REM small cube probably secondary phase after transformation
REM /recrystallisation in oil
REM ros 100K
REM 0.5 x .5 x .5
TITL s92_a.res in P2(1)/n
REM Old TITL 15thg103_1 in P2(1)/n
REM SHELXT solution in P2(1)/n
REM R1 0.137,  Rweak 0.227,  Alpha 0.011,  Orientation as input
REM Formula found by SHELXT:  C7 N2 O4
CELL  0.71073  10.7862   6.7093  11.7365   90.000   98.632   90.000
ZERR    4.000   0.0008   0.0005   0.0006    0.000    0.006    0.000
LATT  1
SYMM 1/2-X, 1/2+Y, 1/2-Z
SFAC C H N O
UNIT 28.00 40.00 8.00 16.00
SIZE .05 .05 .05
SHEL 999 0.8
TEMP -173
HTAB
DFIX .86 .01 N1 H1 N3 H3
EQIV $1 -x+3/2, y-1/2, -z+1/2
HTAB N1 O7_$1
EQIV $2 -x+1, -y+2, -z+1
HTAB N3 O4_$2
EQIV $3 x-1/2, -y+3/2, z-1/2
HTAB O7 O2_$3
ACTA
L.S. 10
BOND $H
CONF
LIST 6
FMAP 2
PLAN 20
WGHT    0.049800    0.144100
FVAR       0.99859
N1    3    0.750662    0.606148    0.372516    11.00000    0.01309    0.01721 =
         0.01537   -0.00134    0.00015    0.00331
H1    2    0.818864    0.536334    0.379191    11.00000    0.03271
O2    4    0.784557    0.662771    0.565344    11.00000    0.01990    0.02246 =
         0.01592   -0.00105   -0.00431    0.00368
C2    1    0.721122    0.689549    0.472072    11.00000    0.01324    0.01356 =
         0.01679    0.00017    0.00039   -0.00088
N3    3    0.615839    0.806989    0.460145    11.00000    0.01599    0.01732 =
         0.01139   -0.00220    0.00107    0.00387
H3    2    0.599514    0.869774    0.520043    11.00000    0.01966
O4    4    0.470469    0.997251    0.351527    11.00000    0.01697    0.02047 =
         0.01608   -0.00015    0.00052    0.00580
C4    1    0.547004    0.864008    0.357433    11.00000    0.01101    0.01552 =
         0.01510    0.00054    0.00156   -0.00176
C5    1    0.561395    0.736011    0.253068    11.00000    0.01272    0.01686 =
         0.01172    0.00092   -0.00026    0.00096
O6    4    0.735233    0.585666    0.178826    11.00000    0.01727    0.03234 =
         0.01679   -0.00252    0.00419    0.00456
C6    1    0.689951    0.640640    0.261836    11.00000    0.01428    0.01611 =
         0.01517   -0.00031    0.00086   -0.00404
O7    4    0.541444    0.851170    0.151718    11.00000    0.01428    0.02016 =
         0.01282    0.00314   -0.00092   -0.00064
H7    2    0.465070    0.864197    0.126969    11.00000    0.03964
C8    1    0.462866    0.567415    0.252527    11.00000    0.01345    0.01775 =
         0.01614    0.00141    0.00211   -0.00035
AFIX  23
H8A   2    0.484939    0.485798    0.322923    11.00000    0.02051
H8B   2    0.379878    0.628416    0.255686    11.00000    0.01588
AFIX   0
C9    1    0.452481    0.431164    0.147777    11.00000    0.02262    0.02002 =
         0.02558   -0.00652    0.00615   -0.00186
AFIX  23
H9A   2    0.452582    0.512808    0.077528    11.00000    0.03483
H9B   2    0.526247    0.341694    0.155320    11.00000    0.03263
AFIX   0
C10   1    0.333804    0.306988    0.135455    11.00000    0.02623    0.02018 =
         0.02637    0.00033   -0.00025   -0.00300
AFIX 137
H10A  2    0.338302    0.213944    0.200313    11.00000    0.03409
H10B  2    0.325256    0.231934    0.063064    11.00000    0.03568
H10C  2    0.261134    0.394809    0.135021    11.00000    0.04364
AFIX   0
HKLF 4
REM  s92_a.res in P2(1)/n
REM R1 =  0.0373 for    1354 Fo > 4sig(Fo)  and  0.0559 for all    1724 data
REM    138 parameters refined using      2 restraints
END
WGHT      0.0489      0.1556
REM Instructions for potential hydrogen bonds
HTAB N1 O7_$1
HTAB N3 O4_$2
HTAB O7 O2_$3
REM Highest difference peak  0.286,  deepest hole -0.200,  1-sigma level  0.050
Q1    1   0.5661  0.7976  0.2995  11.00000  0.05    0.29
Q2    1   0.6185  0.6940  0.2534  11.00000  0.05    0.24
Q3    1   0.5182  0.6501  0.2544  11.00000  0.05    0.23
Q4    1   0.7134  0.5701  0.5449  11.00000  0.05    0.22
Q5    1   0.4439  0.9974  0.4208  11.00000  0.05    0.20
Q6    1   0.5649  0.7973  0.4122  11.00000  0.05    0.20
Q7    1   0.6862  0.5972  0.3267  11.00000  0.05    0.19
Q8    1   0.7408  0.6617  0.3175  11.00000  0.05    0.18
Q9    1   0.2570  0.3550  0.0732  11.00000  0.05    0.18
Q10   1   0.5830  0.9661  0.1366  11.00000  0.05    0.17
Q11   1   0.5491  0.7695  0.2149  11.00000  0.05    0.17
Q12   1   0.6398  0.6961  0.4503  11.00000  0.05    0.16
Q13   1   0.3988  0.3893  0.1396  11.00000  0.05    0.16
Q14   1   0.2886  0.1663  0.1517  11.00000  0.05    0.16
Q15   1   0.8080  0.5923  0.2372  11.00000  0.05    0.16
Q16   1   0.4532  0.4926  0.2086  11.00000  0.05    0.15
Q17   1   0.5399  1.0232  0.3958  11.00000  0.05    0.15
Q18   1   0.4330  0.8797  0.3693  11.00000  0.05    0.15
Q19   1   0.7032  0.5666  0.2167  11.00000  0.05    0.14
Q20   1   0.6823  0.7504  0.6494  11.00000  0.05    0.14
;
_shelx_res_checksum     36531
_shelxl_version_number     2014/6
data_global
_journal_date_recd_electronic     2015-09-08
_journal_date_accepted     2015-10-06
_journal_name_full     'Acta Crystallographica, Section E'
_journal_year     2015
_journal_volume     71
_journal_issue     11
_journal_page_first     1311
_journal_page_last     1314
_journal_paper_category     GO
_journal_paper_doi     10.1107/S2056989015018769
_journal_coeditor_code     ZS2347
_publ_contact_author_name     'Thomas Gelbrich'
_publ_contact_author_address
;
University of Innsbruck
Institute of Pharmacy
Innrain 52
6020 Innsbruck
Austria
;
_publ_contact_author_email     'thomas.gelbrich@uibk.ac.at'
_publ_contact_author_fax     '00435125075306'
_publ_contact_author_phone     '004351250758652'
_publ_section_title
;
Crystal structure of 5-hydroxy-5-propylbarbituric acid
;
loop_
    _publ_author_name
    _publ_author_footnote
    _publ_author_address
    'Gelbrich, Thomas' .
;
University of Innsbruck
Institute of Pharmacy
Innrain 52
6020 Innsbruck
Austria
;
    'Griesser, Ulrich J.' .
;
University of Innsbruck
Institute of Pharmacy
Innrain 52
6020 Innsbruck
Austria
;
_publ_section_synopsis
;
Molecules of the title compound are linked <i>via</i> N---H...O(carbonyl),
N---H...O(hydroxy) and O---H...O(carbonyl) bonds into a 5-connected framework.
;
