# Supplementary material for: Crystal structure of 5-hy­droxy-5-propyl­barbituric acid
Source: Acta Crystallogr E Crystallogr Commun. 2015 Oct 14;71(Pt 11):1311–4. doi: 10.1107/S2056989015018769 (PMC4645085; doi:10.1107/S2056989015018769)
Supplement: Supplementary file 2 [file e-71-01311-Isup2.hkl]

data_I                                                                          
_shelx_title ' s92_a.res in P2(1)/n'                                            
_shelx_refln_list_code          4                                               
_shelx_F_calc_maximum      101.22                                               
_exptl_crystal_F_000       392.00                                               
_reflns_d_resolution_high  0.8000                                               
                                                                                
loop_                                                                           
 _space_group_symop_operation_xyz                                               
 'x, y, z'                                                                      
 '-x+1/2, y+1/2, -z+1/2'                                                        
 '-x, -y, -z'                                                                   
 'x-1/2, -y-1/2, z-1/2'                                                         
                                                                                
_cell_length_a    10.7862                                                       
_cell_length_b     6.7093                                                       
_cell_length_c    11.7365                                                       
_cell_angle_alpha  90.000                                                       
_cell_angle_beta   98.632                                                       
_cell_angle_gamma  90.000                                                       
                                                                                
_shelx_F_squared_multiplier     1.000                                           
                                                                                
loop_                                                                           
 _refln_index_h                                                                 
 _refln_index_k                                                                 
 _refln_index_l                                                                 
 _refln_F_squared_calc                                                          
 _refln_F_squared_meas                                                          
 _refln_F_squared_sigma                                                         
 _refln_observed_status                                                         
   2   0   0          9.27         14.05         0.96 o                         
   4   0   0       7974.88       8194.34        22.76 o                         
   6   0   0        514.20        573.00         7.71 o                         
   8   0   0         90.73         96.19         3.16 o                         
  10   0   0        758.10        713.15        50.20 o                         
  12   0   0        489.14        515.37        46.35 o                         
   1   1   0        183.79        187.28         3.89 o                         
   2   1   0       6554.69       6478.90       212.50 o                         
   3   1   0        508.53        517.57         7.35 o                         
   4   1   0        320.60        371.40         3.75 o                         
   5   1   0         33.70         43.11         1.98 o                         
   6   1   0        351.39        382.31         3.93 o                         
   7   1   0         68.05         75.67         2.66 o                         
   8   1   0         95.14         85.77         4.26 o                         
   9   1   0          0.05          1.93         5.98 o                         
  10   1   0          0.16          2.08         7.21 o                         
  11   1   0          2.35          6.77        12.05 o                         
  12   1   0         20.87         25.34        25.38 o                         
  13   1   0         38.20         24.91        24.20 o                         
   0   2   0        270.18        248.97        10.35 o                         
   1   2   0       6175.26       6271.24        57.37 o                         
   2   2   0       1150.64       1150.22        13.29 o                         
   3   2   0       9376.68       9807.35        38.42 o                         
   4   2   0       1246.11       1267.37        21.05 o                         
   5   2   0        141.61        155.62         3.76 o                         
   6   2   0         11.56         16.10         1.97 o                         
   7   2   0        397.18        416.02         5.29 o                         
   8   2   0         80.51         73.71         2.75 o                         
   9   2   0         70.47         68.33         6.91 o                         
  10   2   0         62.08         54.81         6.07 o                         
  11   2   0        111.14         95.24        11.82 o                         
  12   2   0          0.22          8.53        12.57 o                         
   1   3   0        340.31        324.71         7.82 o                         
   2   3   0        123.88        135.68         4.87 o                         
   3   3   0        149.63        144.50         4.88 o                         
   4   3   0          6.22         14.30         1.33 o                         
   5   3   0        206.43        224.25         3.63 o                         
   6   3   0        104.22         87.54         7.67 o                         
   7   3   0         73.37         80.37         5.91 o                         
   8   3   0          4.22          4.26         2.91 o                         
   9   3   0          8.07          5.10         1.48 o                         
  10   3   0          7.85          6.35        10.28 o                         
  11   3   0        189.13        195.44        11.77 o                         
  12   3   0          0.66         -4.83        11.02 o                         
   0   4   0       1000.30        967.88        18.44 o                         
   1   4   0          3.79          3.14         2.30 o                         
   2   4   0        780.88        808.05        13.03 o                         
   3   4   0        256.12        277.77        10.75 o                         
   4   4   0        396.02        400.31         7.24 o                         
   5   4   0        129.88        130.98         3.52 o                         
   6   4   0        142.96        150.42         3.83 o                         
   7   4   0        186.39        126.87         6.61 o                         
   8   4   0          0.71          3.52         1.50 o                         
   9   4   0        157.94        137.18        16.61 o                         
  10   4   0         44.41         34.77         6.40 o                         
  11   4   0          9.03          7.51         5.24 o                         
   1   5   0        202.82        200.65         8.75 o                         
   2   5   0         51.52         55.20         5.13 o                         
   3   5   0         39.06         37.36         3.97 o                         
   4   5   0         53.08         55.20         4.49 o                         
   5   5   0          1.04          1.87         1.39 o                         
   6   5   0         34.10         31.58         5.47 o                         
   7   5   0          2.27         -0.28         1.46 o                         
   8   5   0        242.96        233.39        13.47 o                         
   9   5   0         66.44         66.52         8.70 o                         
  10   5   0          1.93          6.13         5.63 o                         
   0   6   0        170.40        180.98        13.24 o                         
   1   6   0          4.61          6.65         3.77 o                         
   2   6   0          1.15          3.18         3.54 o                         
   3   6   0        126.20        113.32        13.22 o                         
   4   6   0          3.93          3.23         3.19 o                         
   5   6   0         61.62         52.50         3.25 o                         
   6   6   0        170.75        165.14         6.76 o                         
   7   6   0        215.19        212.23        13.65 o                         
   8   6   0         11.65         11.57         5.91 o                         
   9   6   0          0.75          7.23         6.05 o                         
   1   7   0        600.28        644.49        29.28 o                         
   2   7   0          8.03          4.98         4.21 o                         
   3   7   0        287.18        288.23        14.77 o                         
   4   7   0         24.71         24.20         5.06 o                         
   5   7   0        118.89        113.67         7.69 o                         
   6   7   0         65.44         54.75        10.84 o                         
   7   7   0         97.16        107.79        10.57 o                         
   0   8   0          9.25         28.58         8.68 o                         
   1   8   0          7.69         13.72         5.36 o                         
   2   8   0         56.86         61.15         7.15 o                         
   3   8   0          9.78          9.68         7.57 o                         
   4   8   0         27.10         31.66         5.78 o                         
 -13   0   1          4.03         -3.53        22.57 o                         
 -11   0   1        196.07        176.51        29.50 o                         
  -9   0   1        174.54        166.88         4.36 o                         
  -7   0   1       1090.06        988.00       102.34 o                         
  -5   0   1       3084.06       3134.28        33.17 o                         
  -3   0   1       1726.68       1725.16         9.79 o                         
  -1   0   1       1692.57       1222.77       806.92 o                         
   1   0   1       2487.33       2460.00        50.02 o                         
   3   0   1        302.72        270.79         2.93 o                         
   5   0   1          6.33          7.45         1.16 o                         
   7   0   1         60.55         58.56         2.23 o                         
   9   0   1         39.90         46.15         2.64 o                         
  11   0   1        115.76        130.14        27.76 o                         
  13   0   1         86.81        100.27        27.51 o                         
 -13   1   1        182.16        181.59        24.25 o                         
 -12   1   1          2.68         -0.15        15.57 o                         
 -11   1   1          7.88         19.81        25.83 o                         
 -10   1   1          0.58          0.84         5.10 o                         
  -9   1   1         19.65         18.64         3.07 o                         
  -8   1   1        351.37        340.31         6.73 o                         
  -7   1   1       2069.77       2065.30        13.31 o                         
  -6   1   1         25.70         24.11         2.65 o                         
  -5   1   1        467.41        430.95         9.57 o                         
  -4   1   1       2114.75       2130.74        12.08 o                         
  -3   1   1          1.94          1.37         2.31 o                         
  -2   1   1        896.60        874.51        14.82 o                         
  -1   1   1      10244.80      10021.24        18.25 o                         
   0   1   1        286.88        272.08         2.64 o                         
   1   1   1        102.91        108.68         1.49 o                         
   2   1   1       2921.30       2891.63        14.96 o                         
   3   1   1       1043.01       1008.72         6.82 o                         
   4   1   1        646.19        689.10         5.73 o                         
   5   1   1          0.43          0.31         0.72 o                         
   6   1   1         32.67         33.18         1.44 o                         
   7   1   1         10.84         10.58         1.17 o                         
   8   1   1        241.99        249.57         9.96 o                         
   9   1   1          0.13          1.00         2.26 o                         
  10   1   1         45.36         45.69         3.27 o                         
  11   1   1        495.56        514.28        46.42 o                         
  12   1   1         20.56         19.15        12.12 o                         
  13   1   1          1.82         -2.22        12.94 o                         
 -13   2   1         23.99         51.52        34.60 o                         
 -12   2   1        166.28        158.87        30.51 o                         
 -11   2   1         97.78         95.26        14.45 o                         
 -10   2   1          0.66         -1.62         3.57 o                         
  -9   2   1          0.74         -1.69         4.02 o                         
  -8   2   1        402.65        420.47         5.83 o                         
  -7   2   1        897.14        890.52         8.48 o                         
  -6   2   1        163.68        145.45         3.46 o                         
  -5   2   1       2389.14       2553.75         8.52 o                         
  -4   2   1        396.83        426.63         7.39 o                         
  -3   2   1       3847.66       4026.95        45.40 o                         
  -2   2   1       6968.78       6716.45        25.86 o                         
  -1   2   1          1.25          0.55         1.71 o                         
   0   2   1         10.11         10.97         2.17 o                         
   1   2   1         73.43         71.56         2.88 o                         
   2   2   1        791.69        799.92        11.84 o                         
   3   2   1       1632.12       1760.84        10.74 o                         
   4   2   1         29.04         29.25         1.02 o                         
   5   2   1        242.80        253.06         6.19 o                         
   6   2   1         79.44         77.39         2.04 o                         
   7   2   1        340.57        349.82         5.44 o                         
   8   2   1         47.22         46.74         3.12 o                         
   9   2   1        250.61        287.33        11.11 o                         
  10   2   1         74.75         81.80         7.23 o                         
  11   2   1          9.68         15.10         3.85 o                         
  12   2   1         87.24         71.62        14.37 o                         
 -12   3   1         28.25         25.04        11.95 o                         
 -11   3   1        113.42         95.87         8.34 o                         
 -10   3   1         33.68         12.99         5.10 o                         
  -9   3   1         11.18         13.18         6.07 o                         
  -8   3   1        197.26        198.42        11.88 o                         
  -7   3   1          2.28          1.98         3.16 o                         
  -6   3   1          5.83          8.17         0.77 o                         
  -5   3   1        134.99        145.76         4.86 o                         
  -4   3   1       4230.24       4258.33        16.84 o                         
  -3   3   1        200.69        233.70         7.04 o                         
  -2   3   1          5.16          5.95         2.51 o                         
  -1   3   1         29.51         28.37         3.17 o                         
   0   3   1        857.63        865.56        12.33 o                         
   1   3   1        108.10         95.59         3.55 o                         
   2   3   1        378.97        391.94         7.44 o                         
   3   3   1          0.21          0.95         2.25 o                         
   4   3   1        199.67        205.31         7.20 o                         
   5   3   1        463.64        517.35         6.05 o                         
   6   3   1         72.82         68.83         3.25 o                         
   7   3   1          0.80          0.45         1.47 o                         
   8   3   1        457.07        434.18         8.57 o                         
   9   3   1          8.01          8.60         2.07 o                         
  10   3   1         53.58         54.44         6.17 o                         
  11   3   1          2.06         11.83         4.21 o                         
  12   3   1         50.49         39.05        22.21 o                         
 -11   4   1          0.39          5.51         6.00 o                         
 -10   4   1         65.66         83.58         8.85 o                         
  -9   4   1        344.08        337.11        17.38 o                         
  -8   4   1         37.80         15.60        16.02 o                         
  -7   4   1         51.13         56.76         2.18 o                         
  -6   4   1        248.70        233.04         4.01 o                         
  -5   4   1        728.49        729.64         9.94 o                         
  -4   4   1         37.23         33.70         3.72 o                         
  -3   4   1          0.38          2.24         2.30 o                         
  -2   4   1          4.47         11.57         3.42 o                         
  -1   4   1       1028.83       1044.28        15.70 o                         
   0   4   1        810.60        774.22        15.94 o                         
   1   4   1         68.13         65.87         5.40 o                         
   2   4   1        357.15        331.56         8.64 o                         
   3   4   1        115.25        125.93         5.93 o                         
   4   4   1        345.69        310.90        12.35 o                         
   5   4   1         54.90         56.87         2.62 o                         
   6   4   1         97.79         92.63         2.95 o                         
   7   4   1        201.95        207.40         6.38 o                         
   8   4   1         73.01         63.32         3.62 o                         
   9   4   1         45.61         35.19        11.72 o                         
  10   4   1         20.48         17.51         5.34 o                         
  11   4   1         67.70         67.53         7.94 o                         
 -10   5   1         11.42         10.95         8.06 o                         
  -9   5   1          4.78         14.49         7.56 o                         
  -8   5   1        286.65        265.69        14.85 o                         
  -7   5   1         24.21         20.39         8.39 o                         
  -6   5   1        289.06        268.51         5.21 o                         
  -5   5   1        241.50        256.58         7.70 o                         
  -4   5   1         83.67         77.40         4.84 o                         
  -3   5   1         89.79         86.00         5.26 o                         
  -2   5   1        131.64        136.01         7.36 o                         
  -1   5   1        553.36        537.96        14.02 o                         
   0   5   1         34.55         31.57         4.51 o                         
   1   5   1         47.44         51.79         5.72 o                         
   2   5   1         40.08         52.87         4.39 o                         
   3   5   1         18.06         14.27         3.12 o                         
   4   5   1        791.77        756.34        15.57 o                         
   5   5   1          0.01         -1.27         1.46 o                         
   6   5   1         77.22         68.97         3.46 o                         
   7   5   1          0.02          1.64         2.69 o                         
   8   5   1          4.15         10.70        12.22 o                         
   9   5   1          5.35         -2.78         5.35 o                         
  10   5   1         45.95         55.36         7.43 o                         
  -9   6   1         13.43         17.48         6.55 o                         
  -8   6   1         66.91         39.80         7.93 o                         
  -7   6   1         81.96         64.30        12.48 o                         
  -6   6   1         28.85         24.21         3.82 o                         
  -5   6   1          0.50          2.73         1.62 o                         
  -4   6   1          4.62         12.43         3.59 o                         
  -3   6   1         59.71         60.09         5.70 o                         
  -2   6   1        115.31        118.54        10.19 o                         
  -1   6   1        187.69        200.47         9.72 o                         
   0   6   1          0.34          4.26         3.74 o                         
   1   6   1          5.59          9.51         4.17 o                         
   2   6   1        471.13        471.42        14.12 o                         
   3   6   1        244.64        251.83        10.49 o                         
   4   6   1         35.20         33.88         3.13 o                         
   5   6   1         35.76         37.25         3.28 o                         
   6   6   1         96.56         86.24         9.60 o                         
   7   6   1        137.43        150.89        11.64 o                         
   8   6   1          0.04         -1.79        12.15 o                         
   9   6   1          0.92          8.32         6.51 o                         
  -7   7   1         12.64         19.54         6.71 o                         
  -6   7   1         19.13         25.70        10.76 o                         
  -5   7   1          0.68         -3.76         3.76 o                         
  -4   7   1          4.59         -0.12         3.70 o                         
  -3   7   1          6.43         15.64         5.60 o                         
  -2   7   1         58.01         65.43         6.80 o                         
  -1   7   1          7.83          3.67         4.10 o                         
   0   7   1         40.91         42.49         7.10 o                         
   1   7   1         74.26         78.74         8.13 o                         
   2   7   1          0.76          0.83         4.03 o                         
   3   7   1         12.42          8.90         5.62 o                         
   4   7   1         55.55         54.20         4.25 o                         
   5   7   1          1.93          6.29         5.32 o                         
   6   7   1          1.31          1.69         6.68 o                         
   7   7   1         41.26         45.55        10.25 o                         
  -4   8   1         21.49         14.09         4.77 o                         
  -3   8   1          0.08         -3.48         4.46 o                         
  -2   8   1          1.15         -1.13         4.85 o                         
  -1   8   1         15.36         11.91         4.76 o                         
   0   8   1        122.47        125.30         9.38 o                         
   1   8   1        122.64        128.95         9.48 o                         
   2   8   1         12.10         13.84         5.00 o                         
   3   8   1        105.65        106.38         9.33 o                         
 -12   0   2         25.58         25.12        20.93 o                         
 -10   0   2        883.23        870.62       109.04 o                         
  -8   0   2        933.37       1014.39        47.23 o                         
  -6   0   2          0.04          0.83         1.00 o                         
  -4   0   2          8.45          5.77         1.63 o                         
  -2   0   2       7926.36       7539.97       191.79 o                         
   0   0   2       2914.29       2966.92        11.63 o                         
   2   0   2        287.74        310.16         4.20 o                         
   4   0   2       2750.85       2923.30        11.33 o                         
   6   0   2        176.27        184.57         3.77 o                         
   8   0   2         79.96         82.61         4.42 o                         
  10   0   2         90.04         91.79         6.88 o                         
  12   0   2         31.97         38.23        17.68 o                         
 -13   1   2          8.63         27.95        17.71 o                         
 -12   1   2         90.78         95.90        19.38 o                         
 -11   1   2          4.96          3.49         3.72 o                         
 -10   1   2         26.21         22.45         4.74 o                         
  -9   1   2        292.98        260.35        11.19 o                         
  -8   1   2          4.64          6.71         0.75 o                         
  -7   1   2        187.76        199.71         9.31 o                         
  -6   1   2        575.65        644.94         8.69 o                         
  -5   1   2        873.57        914.50        18.06 o                         
  -4   1   2        217.77        210.26         3.50 o                         
  -3   1   2         47.64         63.50         2.16 o                         
  -2   1   2        166.60        148.13         2.57 o                         
  -1   1   2       1230.71       1141.67         6.22 o                         
   0   1   2        960.12        874.49         4.21 o                         
   1   1   2        135.68        135.01         1.50 o                         
   2   1   2          0.99          3.34         0.65 o                         
   3   1   2       1350.35       1389.08        12.72 o                         
   4   1   2        365.10        370.80         3.46 o                         
   5   1   2        130.56        138.72         3.08 o                         
   6   1   2        902.11        903.32        10.21 o                         
   7   1   2        727.73        677.06        14.09 o                         
   8   1   2         19.39         22.96         3.03 o                         
   9   1   2         84.81         87.79         3.58 o                         
  10   1   2        263.36        264.27         6.95 o                         
  11   1   2          5.59          3.79         3.07 o                         
  12   1   2          0.22         -1.52        11.13 o                         
 -13   2   2         61.13         66.29        18.25 o                         
 -12   2   2        115.97        113.81        19.41 o                         
 -11   2   2          6.97          1.81         4.67 o                         
 -10   2   2         19.76         15.34         5.49 o                         
  -9   2   2          0.54          5.85        19.35 o                         
  -8   2   2        156.76        153.37        24.46 o                         
  -7   2   2         28.67         25.33         2.75 o                         
  -6   2   2        148.40        146.29         4.35 o                         
  -5   2   2       1097.86       1149.57        14.78 o                         
  -4   2   2        874.00        822.55        11.39 o                         
  -3   2   2          6.72          7.28         0.91 o                         
  -2   2   2       1527.27       1533.12         8.59 o                         
  -1   2   2        230.99        233.43         5.23 o                         
   0   2   2       1195.63       1196.12        12.70 o                         
   1   2   2        916.24        917.38         5.83 o                         
   2   2   2        134.38        150.94         2.41 o                         
   3   2   2          2.03          3.23         0.99 o                         
   4   2   2          2.09         -0.04         0.60 o                         
   5   2   2          1.27          1.42         1.18 o                         
   6   2   2         39.21         36.65         1.82 o                         
   7   2   2        195.96        189.84         8.37 o                         
   8   2   2        184.42        179.76         4.99 o                         
   9   2   2        122.60        126.89         6.00 o                         
  10   2   2        148.31        157.26         7.43 o                         
  11   2   2         23.24          4.95        10.82 o                         
  12   2   2         30.93         23.80        12.39 o                         
 -12   3   2          9.42         16.62         7.99 o                         
 -11   3   2         14.46         13.67         5.80 o                         
 -10   3   2        187.05        165.16        11.71 o                         
  -9   3   2          4.52         31.87        20.24 o                         
  -8   3   2         60.62         65.21        19.22 o                         
  -7   3   2         10.37          8.93         4.18 o                         
  -6   3   2         17.80         18.27         5.64 o                         
  -5   3   2        113.93         92.73         5.55 o                         
  -4   3   2        757.50        770.92         7.67 o                         
  -3   3   2        951.25       1014.08         8.21 o                         
  -2   3   2         78.45         74.90         3.02 o                         
  -1   3   2         87.83         95.28         3.00 o                         
   0   3   2          0.02         -1.04         1.42 o                         
   1   3   2        217.98        232.12         5.50 o                         
   2   3   2        138.26        135.42         4.00 o                         
   3   3   2         68.82         58.79         2.67 o                         
   4   3   2        146.73        129.28         4.33 o                         
   5   3   2        100.04         96.82         3.31 o                         
   6   3   2         42.32         36.87         3.59 o                         
   7   3   2          5.94         12.30         2.31 o                         
   8   3   2        209.11        201.46         8.88 o                         
   9   3   2         38.27         54.39         6.03 o                         
  10   3   2          0.65          1.15         8.40 o                         
  11   3   2        277.27        295.70        26.49 o                         
  12   3   2          0.03         -0.87        12.89 o                         
 -11   4   2         22.21         31.62         7.48 o                         
 -10   4   2         37.47         37.90        11.58 o                         
  -9   4   2          2.60          1.98         7.15 o                         
  -8   4   2         27.64         18.33        13.65 o                         
  -7   4   2        134.35        123.18         7.57 o                         
  -6   4   2        194.52        168.26         6.66 o                         
  -5   4   2        895.06        905.89        12.60 o                         
  -4   4   2         24.06         24.45         2.10 o                         
  -3   4   2       1533.85       1526.08        13.74 o                         
  -2   4   2         23.91         21.73         2.24 o                         
  -1   4   2        177.89        164.48         5.38 o                         
   0   4   2         20.38         22.75         2.73 o                         
   1   4   2         57.56         62.48        13.47 o                         
   2   4   2        149.88        157.17         6.96 o                         
   3   4   2        188.70        179.99         5.64 o                         
   4   4   2         11.89         11.23         1.58 o                         
   5   4   2         33.14         35.76         2.01 o                         
   6   4   2         35.06         32.08         1.62 o                         
   7   4   2          1.50          2.06         2.97 o                         
   8   4   2         15.36          8.65         3.91 o                         
   9   4   2         14.90          2.76         7.73 o                         
  10   4   2          2.06          2.32         4.55 o                         
  11   4   2          0.00          0.47         4.73 o                         
 -10   5   2          0.53          4.87        20.59 o                         
  -9   5   2          1.36          4.38         6.27 o                         
  -8   5   2          0.35          3.87         5.73 o                         
  -7   5   2        360.80        354.58        15.82 o                         
  -6   5   2        115.72        131.63         3.76 o                         
  -5   5   2        137.85        129.70         4.59 o                         
  -4   5   2          7.14          9.41         1.96 o                         
  -3   5   2          0.41         -0.32         1.83 o                         
  -2   5   2        123.98        117.00        12.38 o                         
  -1   5   2          0.63         -1.81         3.79 o                         
   0   5   2         73.40         68.24         6.51 o                         
   1   5   2          1.56         -0.59         3.46 o                         
   2   5   2         21.34         23.15         4.29 o                         
   3   5   2         55.60         54.82         4.15 o                         
   4   5   2        120.18        115.39         6.32 o                         
   5   5   2        178.34        172.98         5.04 o                         
   6   5   2        100.47         89.29         3.63 o                         
   7   5   2         60.54         58.87         3.84 o                         
   8   5   2         88.18         84.22         8.45 o                         
   9   5   2         19.17         21.69         5.68 o                         
  10   5   2         12.97         21.28         6.47 o                         
  -9   6   2         66.00         80.38        11.49 o                         
  -8   6   2        237.71        242.05        15.16 o                         
  -7   6   2          6.14         10.43         9.98 o                         
  -6   6   2         31.55         37.48         4.73 o                         
  -5   6   2         11.23         16.39         3.36 o                         
  -4   6   2        597.50        593.75        13.58 o                         
  -3   6   2        172.96        160.39        10.64 o                         
  -2   6   2         32.98         34.93         4.95 o                         
  -1   6   2         22.29         32.55         8.35 o                         
   0   6   2        311.59        321.44        17.55 o                         
   1   6   2          2.08          1.79         5.59 o                         
   2   6   2         10.84          5.46         3.82 o                         
   3   6   2        111.91        102.39         5.11 o                         
   4   6   2        130.78        136.52        10.14 o                         
   5   6   2          6.52          3.11         3.03 o                         
   6   6   2        241.15        224.81         7.84 o                         
   7   6   2         24.82         35.29         7.08 o                         
   8   6   2        136.64        170.37        12.14 o                         
  -7   7   2          6.81         12.30         6.82 o                         
  -6   7   2         49.12         55.42         8.70 o                         
  -5   7   2         58.36         70.80        12.91 o                         
  -4   7   2         16.56         14.83         4.54 o                         
  -3   7   2        129.73        130.89         8.69 o                         
  -2   7   2         59.08         70.15         7.00 o                         
  -1   7   2        167.51        169.64        13.97 o                         
   0   7   2          1.38          3.80         4.65 o                         
   1   7   2        104.04         98.12         7.84 o                         
   2   7   2         24.51         28.14         8.18 o                         
   3   7   2        172.98        155.44         9.50 o                         
   4   7   2        140.29        147.70         7.14 o                         
   5   7   2         15.32         15.76         3.41 o                         
   6   7   2          5.75         10.03         7.22 o                         
  -3   8   2          0.04         10.70         5.35 o                         
  -2   8   2        140.73        144.19        10.83 o                         
  -1   8   2         19.83         19.43         6.14 o                         
   0   8   2        118.96        120.70         9.48 o                         
   1   8   2          6.20         11.43        11.68 o                         
   2   8   2          6.15         12.14         4.81 o                         
   3   8   2          7.23          5.35         2.95 o                         
 -13   0   3          0.01          5.75        21.03 o                         
 -11   0   3        187.65        103.18        26.95 o                         
  -9   0   3        186.54        181.68        11.24 o                         
  -7   0   3         54.07         65.23         2.38 o                         
  -5   0   3         22.22         23.70         2.74 o                         
  -3   0   3       2348.14       2402.82        14.38 o                         
  -1   0   3       2416.21       2421.23         8.78 o                         
   1   0   3          3.96          1.54         0.85 o                         
   3   0   3        149.04        128.69         2.92 o                         
   5   0   3          0.05         -0.31         1.45 o                         
   7   0   3        578.74        576.80         8.67 o                         
   9   0   3        577.35        603.52         9.34 o                         
  11   0   3         44.06         53.30        13.76 o                         
 -13   1   3          7.70         23.03        17.85 o                         
 -12   1   3         33.21         34.51        16.22 o                         
 -11   1   3          3.24          8.39        14.22 o                         
 -10   1   3        258.27        209.19        22.39 o                         
  -9   1   3        601.02        560.80        87.48 o                         
  -8   1   3         15.84         19.91         1.36 o                         
  -7   1   3          7.71          8.57         1.11 o                         
  -6   1   3         68.86         75.66         2.04 o                         
  -5   1   3         47.74         45.34         2.88 o                         
  -4   1   3        512.31        490.13         7.57 o                         
  -3   1   3          5.76          8.36         0.93 o                         
  -2   1   3        192.02        180.12         2.92 o                         
  -1   1   3       1480.99       1449.25         7.86 o                         
   0   1   3       1842.26       1945.50         8.67 o                         
   1   1   3       2790.83       2796.66        12.13 o                         
   2   1   3          3.09          1.49         0.81 o                         
   3   1   3         48.24         63.16         1.26 o                         
   4   1   3        865.96        871.30        10.46 o                         
   5   1   3         20.52         16.55         0.93 o                         
   6   1   3         38.91         39.19         1.56 o                         
   7   1   3         13.45         15.69         2.37 o                         
   8   1   3          7.69          7.62         1.27 o                         
   9   1   3        217.44        213.65        11.61 o                         
  10   1   3         11.20         11.52         2.65 o                         
  11   1   3        176.86        177.27         8.73 o                         
  12   1   3         28.06         20.68         9.55 o                         
 -13   2   3         41.10         13.67        18.15 o                         
 -12   2   3         11.95          2.92        13.69 o                         
 -11   2   3         59.58         84.57        26.87 o                         
 -10   2   3          0.09          8.03        19.46 o                         
  -9   2   3          9.30         -2.87        18.37 o                         
  -8   2   3        139.45        129.56        15.80 o                         
  -7   2   3        406.19        420.02         5.92 o                         
  -6   2   3         10.66         11.32         2.81 o                         
  -5   2   3        106.14        126.16         3.95 o                         
  -4   2   3        156.83        142.74         3.60 o                         
  -3   2   3          4.47          5.08         1.50 o                         
  -2   2   3         69.08         69.54         1.61 o                         
  -1   2   3       1699.79       1718.06        10.70 o                         
   0   2   3       3970.92       4105.81        12.79 o                         
   1   2   3        353.57        360.99         3.98 o                         
   2   2   3         50.55         46.05         1.50 o                         
   3   2   3         70.18         64.46         1.62 o                         
   4   2   3         28.31         25.14         1.31 o                         
   5   2   3          0.81          1.23         0.74 o                         
   6   2   3        273.56        272.02         3.54 o                         
   7   2   3          0.02         -0.66         1.55 o                         
   8   2   3        285.66        301.54         6.79 o                         
   9   2   3         44.32         38.65         3.32 o                         
  10   2   3          3.40          5.26         3.24 o                         
  11   2   3         35.64         42.18         4.92 o                         
  12   2   3        514.89        478.89        37.42 o                         
 -12   3   3        183.34        224.89        31.91 o                         
 -11   3   3          0.45          1.31         5.47 o                         
 -10   3   3          1.64          7.57        18.28 o                         
  -9   3   3         19.44         20.85        17.50 o                         
  -8   3   3        136.31        147.44         4.47 o                         
  -7   3   3          3.65          2.33         1.16 o                         
  -6   3   3          2.38          2.75         1.39 o                         
  -5   3   3         79.27         70.63         3.30 o                         
  -4   3   3        141.39        140.12         3.84 o                         
  -3   3   3         26.62         25.87         2.39 o                         
  -2   3   3        320.57        281.71         5.54 o                         
  -1   3   3         22.24         22.21         1.84 o                         
   0   3   3        299.93        278.56         5.50 o                         
   1   3   3          9.16         13.17         1.66 o                         
   2   3   3       2252.08       2234.06        12.50 o                         
   3   3   3          5.43          1.97         0.95 o                         
   4   3   3        258.05        255.81         3.96 o                         
   5   3   3        372.91        392.38         6.04 o                         
   6   3   3          2.47          2.32         1.44 o                         
   7   3   3         28.83         19.93         3.33 o                         
   8   3   3        436.65        426.43         8.94 o                         
   9   3   3         93.36        111.02         5.11 o                         
  10   3   3         58.04         60.95         6.36 o                         
  11   3   3          1.87         -5.40         5.40 o                         
 -11   4   3         11.91         25.81        12.94 o                         
 -10   4   3        145.49        164.70        13.03 o                         
  -9   4   3        113.67         76.77        18.26 o                         
  -8   4   3          0.18          5.61         8.53 o                         
  -7   4   3          1.38         -0.34         1.81 o                         
  -6   4   3         25.46         22.71         3.17 o                         
  -5   4   3         78.89         78.09         2.95 o                         
  -4   4   3         18.53         18.40         1.73 o                         
  -3   4   3          0.07         -0.74         1.46 o                         
  -2   4   3         11.34          9.43         1.88 o                         
  -1   4   3        410.03        430.54         7.55 o                         
   0   4   3        282.19        300.00        10.65 o                         
   1   4   3        182.13        173.74         7.88 o                         
   2   4   3        493.63        467.27         7.73 o                         
   3   4   3       1084.30       1058.28         9.82 o                         
   4   4   3        384.98        369.73         8.07 o                         
   5   4   3        478.42        464.32         6.87 o                         
   6   4   3         14.60         16.60         2.00 o                         
   7   4   3         21.00         19.77         6.16 o                         
   8   4   3          0.05          1.64         2.13 o                         
   9   4   3        120.14        128.92         5.80 o                         
  10   4   3          6.81         15.05         5.57 o                         
 -10   5   3         15.57         16.78         7.50 o                         
  -9   5   3         11.55         14.38         6.85 o                         
  -8   5   3         14.17          9.97        13.31 o                         
  -7   5   3        112.32        104.10        14.66 o                         
  -6   5   3          8.62          0.84         9.96 o                         
  -5   5   3          8.01          9.94         3.43 o                         
  -4   5   3        265.18        261.68         6.42 o                         
  -3   5   3        101.21         92.69         4.33 o                         
  -2   5   3          4.44          4.20         3.08 o                         
  -1   5   3        303.24        294.36        12.79 o                         
   0   5   3         60.63         58.75         6.07 o                         
   1   5   3        284.65        286.53        11.32 o                         
   2   5   3         89.36         81.48         6.37 o                         
   3   5   3        101.16         98.60         4.62 o                         
   4   5   3          7.13          8.44         2.47 o                         
   5   5   3         38.93         39.17         3.06 o                         
   6   5   3        263.45        271.73         7.41 o                         
   7   5   3         87.81         86.19         4.84 o                         
   8   5   3         39.17         47.46         4.01 o                         
   9   5   3          1.50          4.46         5.68 o                         
  -9   6   3          1.80          8.12         6.64 o                         
  -8   6   3         12.73         15.77         7.26 o                         
  -7   6   3         61.21         55.24         8.91 o                         
  -6   6   3        115.11        108.20         6.99 o                         
  -5   6   3         31.52         26.58         7.09 o                         
  -4   6   3          8.49          8.75         4.00 o                         
  -3   6   3        296.39        328.66        14.97 o                         
  -2   6   3         11.22          2.33         3.97 o                         
  -1   6   3          4.95         11.07         5.13 o                         
   0   6   3         18.84         11.43         5.24 o                         
   1   6   3        119.91        130.03        11.30 o                         
   2   6   3         48.64         46.29         7.52 o                         
   3   6   3         12.34          9.02         2.57 o                         
   4   6   3         81.00         77.22         4.40 o                         
   5   6   3         27.53         32.18         3.87 o                         
   6   6   3          8.75          8.87         2.72 o                         
   7   6   3          2.37          5.38         5.86 o                         
   8   6   3         26.72         37.68         7.25 o                         
  -7   7   3         50.21         40.46         8.86 o                         
  -6   7   3         46.85         47.40         8.89 o                         
  -5   7   3         18.86         20.34         4.22 o                         
  -4   7   3         15.97         27.13         6.79 o                         
  -3   7   3         11.22         16.65         4.91 o                         
  -2   7   3         31.36         40.14        11.17 o                         
  -1   7   3        272.38        281.04        12.53 o                         
   0   7   3         22.12         23.98         5.21 o                         
   1   7   3         39.78         37.97         5.83 o                         
   2   7   3         48.00         46.85         6.20 o                         
   3   7   3          6.42          4.44         2.83 o                         
   4   7   3          4.36          7.65         2.80 o                         
   5   7   3         10.39         13.26         4.98 o                         
   6   7   3         15.93          0.75         7.23 o                         
  -3   8   3         32.91         41.47         6.31 o                         
  -2   8   3         20.15         18.97         5.71 o                         
  -1   8   3         88.22         94.90         8.53 o                         
   0   8   3         31.37         34.31         6.44 o                         
   1   8   3        233.79        238.90        13.87 o                         
   2   8   3        111.19        111.52         8.42 o                         
 -12   0   4          0.02         32.15        26.71 o                         
 -10   0   4          6.46         -5.25        18.22 o                         
  -8   0   4        114.65        119.58         3.46 o                         
  -6   0   4        656.28        653.95        13.13 o                         
  -4   0   4       1087.63       1110.71        10.11 o                         
  -2   0   4       2463.04       2455.28        10.29 o                         
   0   0   4       1800.94       1888.89        11.94 o                         
   2   0   4        125.89        148.17         2.83 o                         
   4   0   4       1804.16       1930.50        16.68 o                         
   6   0   4        410.78        401.20         6.28 o                         
   8   0   4        387.31        382.30         9.38 o                         
  10   0   4       2117.60       2275.04        85.70 o                         
  12   0   4         49.60         63.56        10.97 o                         
 -13   1   4        145.69        146.23        25.59 o                         
 -12   1   4          1.84         -3.19        14.47 o                         
 -11   1   4          1.55         -2.94        13.68 o                         
 -10   1   4         11.41         -1.87        18.34 o                         
  -9   1   4         32.67         35.59         4.94 o                         
  -8   1   4         90.25         79.65         2.81 o                         
  -7   1   4        156.46        151.08         2.56 o                         
  -6   1   4        279.11        264.63        15.39 o                         
  -5   1   4        451.83        438.99         3.93 o                         
  -4   1   4        379.99        390.10         6.63 o                         
  -3   1   4       2098.71       2176.85        22.11 o                         
  -2   1   4         63.03         63.30         1.80 o                         
  -1   1   4       1579.54       1643.65         7.22 o                         
   0   1   4         48.74         47.60         1.68 o                         
   1   1   4       1293.04       1293.61        10.65 o                         
   2   1   4          5.19          4.81         0.78 o                         
   3   1   4          6.15          7.82         0.79 o                         
   4   1   4         79.45         80.62         1.69 o                         
   5   1   4        296.38        305.74         3.85 o                         
   6   1   4          2.01          2.55         0.90 o                         
   7   1   4        325.08        341.28         5.00 o                         
   8   1   4       1053.90       1121.59        24.19 o                         
   9   1   4         34.93         33.60         4.18 o                         
  10   1   4          0.25         -0.81         4.38 o                         
  11   1   4        230.18        252.55        11.47 o                         
  12   1   4          0.19          3.18         8.57 o                         
 -12   2   4          7.37        -17.15        17.15 o                         
 -11   2   4          0.09         29.03        27.26 o                         
 -10   2   4         12.49        -19.24        21.90 o                         
  -9   2   4          2.87         -9.07        18.74 o                         
  -8   2   4        115.74        120.90         6.98 o                         
  -7   2   4          7.91          9.88         4.07 o                         
  -6   2   4         63.51         66.45         3.87 o                         
  -5   2   4        328.56        320.90         6.39 o                         
  -4   2   4        298.90        280.24         3.47 o                         
  -3   2   4         17.92         13.04         1.05 o                         
  -2   2   4          2.90          1.72         0.83 o                         
  -1   2   4        862.39        868.36         8.77 o                         
   0   2   4       1221.57       1326.19         9.31 o                         
   1   2   4          0.01         -0.06         0.88 o                         
   2   2   4        227.17        231.00         2.87 o                         
   3   2   4        561.63        572.76         5.82 o                         
   4   2   4         29.32         27.08         1.36 o                         
   5   2   4        225.13        227.97         3.91 o                         
   6   2   4        201.21        203.87         4.93 o                         
   7   2   4       1088.15       1101.13         8.71 o                         
   8   2   4         75.87         74.11         3.59 o                         
   9   2   4        550.83        558.58         9.32 o                         
  10   2   4          5.66          4.68         3.33 o                         
  11   2   4        175.29        200.80         9.79 o                         
 -12   3   4        170.76        139.24        31.57 o                         
 -11   3   4          7.35        -24.74        24.74 o                         
 -10   3   4        130.18        156.73        29.71 o                         
  -9   3   4         74.33         66.68        22.77 o                         
  -8   3   4          1.52          4.03         9.58 o                         
  -7   3   4        492.32        495.71         8.04 o                         
  -6   3   4        546.98        518.59        12.64 o                         
  -5   3   4          7.36          4.16         1.74 o                         
  -4   3   4        374.16        398.76        15.11 o                         
  -3   3   4          0.91          0.40         1.02 o                         
  -2   3   4        847.94        873.78         8.80 o                         
  -1   3   4        507.18        556.06        13.64 o                         
   0   3   4          0.01          0.22         1.06 o                         
   1   3   4        211.61        185.09         5.93 o                         
   2   3   4         12.18         18.72         1.61 o                         
   3   3   4         17.45         17.79         1.54 o                         
   4   3   4       1346.49       1300.00        18.33 o                         
   5   3   4        105.81        116.48         3.06 o                         
   6   3   4        215.38        206.09         6.13 o                         
   7   3   4        218.23        225.64         8.93 o                         
   8   3   4        100.97         98.35         4.70 o                         
   9   3   4          0.03         -0.82         2.34 o                         
  10   3   4         18.86         27.18         3.50 o                         
  11   3   4        127.99        103.58        19.05 o                         
 -11   4   4          2.97         16.43        21.31 o                         
 -10   4   4        185.79        185.44        28.76 o                         
  -9   4   4         60.57        124.34        24.89 o                         
  -8   4   4         50.25         47.10         8.56 o                         
  -7   4   4          8.03          1.88         9.79 o                         
  -6   4   4        294.45        309.52        11.51 o                         
  -5   4   4       1837.47       1791.25        11.57 o                         
  -4   4   4          9.58         10.22         2.30 o                         
  -3   4   4          5.66          7.10         2.05 o                         
  -2   4   4          4.15          3.91         1.58 o                         
  -1   4   4         49.62         66.82         3.27 o                         
   0   4   4        216.48        226.69         9.29 o                         
   1   4   4        268.01        260.43        10.09 o                         
   2   4   4          9.15          7.07         2.22 o                         
   3   4   4          0.41         -0.85         1.60 o                         
   4   4   4        232.92        203.91         6.44 o                         
   5   4   4        425.49        401.69        11.88 o                         
   6   4   4        431.16        410.24         8.45 o                         
   7   4   4        352.49        339.30         8.82 o                         
   8   4   4         38.34         40.41         8.07 o                         
   9   4   4         48.66         56.72         4.35 o                         
  10   4   4        310.63        319.86        14.54 o                         
 -10   5   4          1.95        -15.89        15.89 o                         
  -9   5   4         79.66        108.53        21.60 o                         
  -8   5   4         29.38         21.80        11.65 o                         
  -7   5   4        114.93        105.16         6.10 o                         
  -6   5   4          0.29          0.93         2.53 o                         
  -5   5   4         54.98         66.95         5.52 o                         
  -4   5   4        347.82        340.39         7.26 o                         
  -3   5   4        137.97        135.34         4.98 o                         
  -2   5   4        217.84        223.43        10.33 o                         
  -1   5   4        148.17        138.25        15.22 o                         
   0   5   4         24.93         24.75         6.12 o                         
   1   5   4        101.97         95.35         7.46 o                         
   2   5   4        299.66        294.45         7.97 o                         
   3   5   4         66.49         54.98         4.39 o                         
   4   5   4         67.40         66.47        11.55 o                         
   5   5   4          5.22          8.70         2.62 o                         
   6   5   4          5.80          5.29         2.21 o                         
   7   5   4         11.01          7.16         2.48 o                         
   8   5   4         18.56         24.42         3.54 o                         
   9   5   4          1.65          6.85         5.02 o                         
  -9   6   4          1.25         -7.27         7.36 o                         
  -8   6   4         61.03         94.18        18.43 o                         
  -7   6   4        395.28        402.65        30.54 o                         
  -6   6   4        193.79        160.43        24.11 o                         
  -5   6   4         59.88         59.85         5.91 o                         
  -4   6   4         41.64         51.83         5.65 o                         
  -3   6   4        176.40        188.39        13.06 o                         
  -2   6   4        928.12        930.38        25.57 o                         
  -1   6   4         38.20         45.23         7.19 o                         
   0   6   4         67.74         69.99         8.43 o                         
   1   6   4          0.28          5.44         4.83 o                         
   2   6   4        201.68        196.21        12.63 o                         
   3   6   4        231.63        221.25         8.60 o                         
   4   6   4          3.51          4.33         2.41 o                         
   5   6   4         15.78         14.93         2.90 o                         
   6   6   4          5.73          1.58         5.53 o                         
   7   6   4        184.65        198.29         8.17 o                         
   8   6   4         80.08         86.01        10.71 o                         
  -6   7   4          7.06         31.22        12.66 o                         
  -5   7   4        155.08        180.24         9.98 o                         
  -4   7   4         50.53         64.98         8.25 o                         
  -3   7   4         75.70         62.13         7.92 o                         
  -2   7   4          6.26          8.43         5.74 o                         
  -1   7   4        379.40        403.74        19.54 o                         
   0   7   4          0.46         -2.96         4.98 o                         
   1   7   4         27.52         30.23         7.33 o                         
   2   7   4         44.35         52.81         4.55 o                         
   3   7   4         71.57         75.03         5.19 o                         
   4   7   4          1.00          0.22         2.67 o                         
   5   7   4          1.24          1.62         2.70 o                         
  -2   8   4          0.21          5.31         5.24 o                         
  -1   8   4         67.99         63.63         7.66 o                         
   0   8   4         47.78         53.42        18.82 o                         
   1   8   4         42.03         52.56        13.17 o                         
 -13   0   5          3.69          8.96        21.85 o                         
 -11   0   5          6.93        -17.84        21.98 o                         
  -9   0   5        290.23        285.68        11.07 o                         
  -7   0   5        135.19        152.56         7.46 o                         
  -5   0   5       1631.42       1711.85        13.55 o                         
  -3   0   5       2187.15       2423.53        15.85 o                         
  -1   0   5        339.77        359.18         4.59 o                         
   1   0   5         66.03         57.51         2.13 o                         
   3   0   5        163.48        187.27         4.20 o                         
   5   0   5        543.42        578.56         9.96 o                         
   7   0   5         10.50         11.07         1.97 o                         
   9   0   5        108.13        103.40         4.65 o                         
  11   0   5         26.95         33.23         5.64 o                         
 -13   1   5          0.16          7.40        18.16 o                         
 -12   1   5          2.47         -6.56        15.78 o                         
 -11   1   5         35.50         39.23        21.49 o                         
 -10   1   5        207.14        195.41         9.75 o                         
  -9   1   5          5.83          6.26         3.54 o                         
  -8   1   5         54.97         52.80         2.35 o                         
  -7   1   5         21.76         21.95         0.98 o                         
  -6   1   5          9.03          6.72         1.08 o                         
  -5   1   5         58.04         68.78         2.01 o                         
  -4   1   5          5.62          9.95         1.11 o                         
  -3   1   5        574.51        569.89         4.48 o                         
  -2   1   5        222.79        241.93         7.21 o                         
  -1   1   5        233.86        261.37         3.07 o                         
   0   1   5        198.65        209.38         2.64 o                         
   1   1   5        549.19        602.17         5.57 o                         
   2   1   5        975.61       1035.35         7.51 o                         
   3   1   5       2078.32       2201.72        15.30 o                         
   4   1   5        423.16        395.30         5.12 o                         
   5   1   5        401.04        396.91         5.87 o                         
   6   1   5        533.61        534.48         5.74 o                         
   7   1   5        195.74        190.71         3.59 o                         
   8   1   5        191.93        199.19         4.17 o                         
   9   1   5        181.37        198.09         5.79 o                         
  10   1   5         32.47         32.32         3.68 o                         
  11   1   5          1.42          3.59         2.79 o                         
 -12   2   5        199.69        228.17        39.08 o                         
 -11   2   5         14.10         17.38        21.12 o                         
 -10   2   5        192.90        193.38        33.99 o                         
  -9   2   5        142.30        158.38        29.51 o                         
  -8   2   5        898.87        940.54        23.50 o                         
  -7   2   5         77.25         77.60         3.58 o                         
  -6   2   5        851.18        835.52        11.14 o                         
  -5   2   5        246.69        235.03         5.68 o                         
  -4   2   5         17.83         20.51         1.35 o                         
  -3   2   5         64.11         69.17         1.98 o                         
  -2   2   5       3473.53       3668.95        23.17 o                         
  -1   2   5        195.23        191.55         4.94 o                         
   0   2   5        904.10        902.19         9.96 o                         
   1   2   5        464.29        533.68         4.78 o                         
   2   2   5       1833.14       1907.64        13.14 o                         
   3   2   5        164.97        148.78         3.20 o                         
   4   2   5         90.73         93.67         3.77 o                         
   5   2   5         11.90         15.35         1.28 o                         
   6   2   5         57.05         53.04         1.99 o                         
   7   2   5        317.66        315.08         6.51 o                         
   8   2   5        785.11        775.94        11.96 o                         
   9   2   5          0.29          1.21         2.27 o                         
  10   2   5         94.64         94.68         7.43 o                         
  11   2   5        109.38        114.57        12.88 o                         
 -12   3   5          1.54         20.22        26.19 o                         
 -11   3   5         76.33         72.26        25.17 o                         
 -10   3   5         57.91         52.95        23.62 o                         
  -9   3   5        119.86        123.16        26.36 o                         
  -8   3   5        336.93        313.07        14.34 o                         
  -7   3   5        224.87        216.91         6.02 o                         
  -6   3   5       1654.97       1680.82        17.17 o                         
  -5   3   5         75.39         66.74         1.90 o                         
  -4   3   5         12.84         11.56         1.40 o                         
  -3   3   5        371.11        371.96        19.06 o                         
  -2   3   5        657.01        691.11        11.04 o                         
  -1   3   5        764.87        824.15        10.17 o                         
   0   3   5          3.86          3.71         1.10 o                         
   1   3   5        209.03        196.04         5.13 o                         
   2   3   5        467.44        462.97         6.63 o                         
   3   3   5         55.71         49.99         2.38 o                         
   4   3   5          2.46          2.49         1.67 o                         
   5   3   5        329.81        295.52         5.58 o                         
   6   3   5       2274.30       2185.55        17.04 o                         
   7   3   5          6.61          7.08         1.96 o                         
   8   3   5         23.68         23.82         2.79 o                         
   9   3   5         38.39         44.47         4.32 o                         
  10   3   5         49.12         63.22         5.46 o                         
 -11   4   5          0.22         -6.96        20.94 o                         
 -10   4   5          0.08         16.30        22.37 o                         
  -9   4   5        379.35        389.56        38.60 o                         
  -8   4   5         61.22         45.19         5.79 o                         
  -7   4   5         51.76         50.02        18.19 o                         
  -6   4   5        160.44        175.84        18.34 o                         
  -5   4   5       1396.24       1388.16        10.53 o                         
  -4   4   5          5.64          7.59         1.48 o                         
  -3   4   5         86.06         82.89         5.00 o                         
  -2   4   5         90.23         86.98         4.20 o                         
  -1   4   5        286.91        282.32        12.14 o                         
   0   4   5          8.11          5.68         3.61 o                         
   1   4   5        426.58        402.68        11.00 o                         
   2   4   5        365.98        343.73         9.05 o                         
   3   4   5        266.35        266.19         6.79 o                         
   4   4   5        294.12        294.89        12.07 o                         
   5   4   5        904.08        865.97        16.61 o                         
   6   4   5         96.90         91.68         7.00 o                         
   7   4   5         57.37         65.67         4.72 o                         
   8   4   5          5.00         12.01         3.14 o                         
   9   4   5        222.37        211.97         7.90 o                         
  10   4   5         75.99         74.47        16.86 o                         
 -10   5   5          1.98         -0.26        16.28 o                         
  -9   5   5        329.82        399.15        35.31 o                         
  -8   5   5        157.13        126.27        21.46 o                         
  -7   5   5          0.46         -4.64        10.31 o                         
  -6   5   5        100.70        109.64         9.78 o                         
  -5   5   5         26.50         29.69         4.43 o                         
  -4   5   5        680.98        690.92        16.33 o                         
  -3   5   5        988.49       1043.26        19.73 o                         
  -2   5   5         91.87         97.08         6.51 o                         
  -1   5   5        366.61        305.87        64.71 o                         
   0   5   5        133.79        117.04        22.68 o                         
   1   5   5        497.01        502.74        19.51 o                         
   2   5   5        198.89        203.65        16.19 o                         
   3   5   5        644.27        616.45        17.85 o                         
   4   5   5         18.04         14.81         3.02 o                         
   5   5   5        117.83        113.63         6.04 o                         
   6   5   5          2.03          2.07         2.54 o                         
   7   5   5          2.75          3.50         2.69 o                         
   8   5   5          4.48          5.35         3.06 o                         
   9   5   5        352.68        391.32        25.40 o                         
  -8   6   5          2.02         12.46        12.63 o                         
  -7   6   5          0.01          2.62        11.34 o                         
  -6   6   5         11.82         13.07        10.07 o                         
  -5   6   5        127.73        131.37        13.79 o                         
  -4   6   5         27.52         24.56         4.53 o                         
  -3   6   5          2.48          1.47         3.72 o                         
  -2   6   5         59.07         66.86         8.08 o                         
  -1   6   5         27.25         34.32         6.82 o                         
   0   6   5          2.39         -4.29         5.33 o                         
   1   6   5         70.57         78.27         5.74 o                         
   2   6   5         41.63         45.91         4.53 o                         
   3   6   5        226.83        208.89         8.50 o                         
   4   6   5         87.62         78.49        10.89 o                         
   5   6   5          0.23         -0.45        10.72 o                         
   6   6   5         14.55         12.23         3.50 o                         
   7   6   5         76.73         89.02         6.02 o                         
  -6   7   5         44.57         48.56        13.30 o                         
  -5   7   5         80.43         68.83         6.92 o                         
  -4   7   5          4.21          6.22         4.81 o                         
  -3   7   5        170.97        178.05        12.73 o                         
  -2   7   5         25.05         30.49         6.25 o                         
  -1   7   5        100.21        107.72        11.08 o                         
   0   7   5          4.80          7.98         6.46 o                         
   1   7   5         19.68         18.30         6.09 o                         
   2   7   5         28.52         30.70        11.04 o                         
   3   7   5         26.15         33.22         5.43 o                         
   4   7   5          0.25          6.15         3.15 o                         
   5   7   5          0.69         -2.76         2.76 o                         
 -12   0   6         63.18         74.26        29.88 o                         
 -10   0   6        887.28        508.03        45.07 o                         
  -8   0   6        550.26        545.67         9.75 o                         
  -6   0   6        131.01        130.30         5.15 o                         
  -4   0   6        848.38        881.17        11.43 o                         
  -2   0   6          0.02          0.69         1.09 o                         
   0   0   6        646.30        596.30         6.55 o                         
   2   0   6       1017.29       1091.20        15.25 o                         
   4   0   6        181.83        170.65         5.48 o                         
   6   0   6          8.04          7.58         2.18 o                         
   8   0   6          0.00          0.57         2.08 o                         
  10   0   6          0.53          3.82         4.22 o                         
 -12   1   6        150.48        103.32        22.28 o                         
 -11   1   6          0.62         13.69        18.88 o                         
 -10   1   6        737.69        734.34        76.62 o                         
  -9   1   6        791.01        570.65        45.68 o                         
  -8   1   6          9.71         10.26         0.91 o                         
  -7   1   6         87.31         99.55         2.83 o                         
  -6   1   6        374.67        379.35         5.45 o                         
  -5   1   6        326.19        309.45         4.25 o                         
  -4   1   6        233.06        233.37         3.88 o                         
  -3   1   6        803.18        875.98         7.58 o                         
  -2   1   6        728.87        723.89         8.85 o                         
  -1   1   6          0.01          0.34         0.90 o                         
   0   1   6         12.53         10.07         1.05 o                         
   1   1   6       2756.37       2825.85        13.30 o                         
   2   1   6          9.01         11.26         1.20 o                         
   3   1   6        304.08        276.01         5.18 o                         
   4   1   6        198.41        201.88         4.22 o                         
   5   1   6        342.64        344.93         4.59 o                         
   6   1   6        192.61        190.05         3.45 o                         
   7   1   6         20.72         22.13         1.85 o                         
   8   1   6          1.48         -0.02         1.37 o                         
   9   1   6          0.74          0.94         1.86 o                         
  10   1   6         37.66         40.28         4.45 o                         
  11   1   6          1.52          5.06         3.56 o                         
 -12   2   6         16.68          7.43        24.52 o                         
 -11   2   6         48.46         51.45        24.53 o                         
 -10   2   6         25.07         10.21        17.78 o                         
  -9   2   6        165.17        158.31        13.90 o                         
  -8   2   6        292.16        343.85        36.37 o                         
  -7   2   6        630.96        618.81        81.08 o                         
  -6   2   6         17.89         16.30         1.23 o                         
  -5   2   6        167.51        181.53         4.10 o                         
  -4   2   6         83.37         71.18         2.16 o                         
  -3   2   6        164.68        166.16         3.09 o                         
  -2   2   6        165.80        180.25         3.46 o                         
  -1   2   6        113.24        108.06         2.58 o                         
   0   2   6        421.39        416.54         5.44 o                         
   1   2   6         39.59         32.86         2.31 o                         
   2   2   6         36.06         41.36         2.00 o                         
   3   2   6         18.81         17.25         1.36 o                         
   4   2   6        133.80        133.09         3.31 o                         
   5   2   6         91.46         91.93         2.87 o                         
   6   2   6         40.75         44.64         2.00 o                         
   7   2   6          1.04          0.97         1.53 o                         
   8   2   6         89.03         86.67         6.83 o                         
   9   2   6         21.81         24.35         3.79 o                         
  10   2   6         72.47         81.93         5.63 o                         
 -12   3   6         54.43         44.63        27.90 o                         
 -11   3   6         15.13        -20.66        20.66 o                         
 -10   3   6        219.15        236.11        35.96 o                         
  -9   3   6        161.26        157.92         9.98 o                         
  -8   3   6          2.57          9.70         2.65 o                         
  -7   3   6        113.15        113.59        17.21 o                         
  -6   3   6       1380.33       1391.76        59.62 o                         
  -5   3   6          1.94          1.61         2.05 o                         
  -4   3   6         78.96         71.95         2.34 o                         
  -3   3   6         36.70         30.12         1.84 o                         
  -2   3   6        536.42        547.25         7.22 o                         
  -1   3   6         56.36         44.58         3.14 o                         
   0   3   6        665.26        749.63         7.87 o                         
   1   3   6        235.28        238.68         5.96 o                         
   2   3   6         10.91         10.15         2.51 o                         
   3   3   6          4.26          7.44         1.94 o                         
   4   3   6        996.46        990.57        13.22 o                         
   5   3   6        299.11        298.48         9.14 o                         
   6   3   6          3.75          3.86         2.15 o                         
   7   3   6         99.93        105.73         4.70 o                         
   8   3   6        182.75        177.86         6.14 o                         
   9   3   6        105.50        105.49         5.08 o                         
  10   3   6          2.66          2.71         2.88 o                         
 -11   4   6         75.93        136.23        29.82 o                         
 -10   4   6        114.16        182.12        32.05 o                         
  -9   4   6          6.67         30.13        17.08 o                         
  -8   4   6          3.88          6.99         3.82 o                         
  -7   4   6        636.50        643.27        15.07 o                         
  -6   4   6        108.15        112.96        12.41 o                         
  -5   4   6        105.60        114.59         4.77 o                         
  -4   4   6        155.23        151.27         4.54 o                         
  -3   4   6          7.01          8.30         1.82 o                         
  -2   4   6        153.22        164.66         7.61 o                         
  -1   4   6        429.16        433.00         7.73 o                         
   0   4   6         24.41         26.19         2.57 o                         
   1   4   6         98.26         99.57         5.41 o                         
   2   4   6         53.87         50.10         3.32 o                         
   3   4   6         60.57         57.34         3.62 o                         
   4   4   6         71.20         70.43         4.00 o                         
   5   4   6       1019.96       1011.51        14.58 o                         
   6   4   6        166.40        152.68         5.95 o                         
   7   4   6         21.75         32.70         3.96 o                         
   8   4   6         58.46         54.97         4.83 o                         
   9   4   6        118.57        120.78         6.40 o                         
 -10   5   6          0.16         -6.65        18.04 o                         
  -9   5   6          2.66          9.33        15.50 o                         
  -8   5   6          1.81         -9.42        14.28 o                         
  -7   5   6         94.96        109.00         7.29 o                         
  -6   5   6         33.81         41.13        19.63 o                         
  -5   5   6        102.34        105.51         7.27 o                         
  -4   5   6         55.02         56.83         5.19 o                         
  -3   5   6        111.44        115.44         7.27 o                         
  -2   5   6         59.93         63.54         7.97 o                         
  -1   5   6         29.48         39.40         6.34 o                         
   0   5   6          8.55          5.86         3.00 o                         
   1   5   6          4.28          8.60         3.59 o                         
   2   5   6          0.81          2.72         2.48 o                         
   3   5   6        637.43        622.76        22.56 o                         
   4   5   6         69.20         65.33        11.28 o                         
   5   5   6        217.10        224.25         8.58 o                         
   6   5   6         17.13         17.99         3.64 o                         
   7   5   6        108.78        111.31         6.44 o                         
   8   5   6          0.50          3.18         3.38 o                         
  -8   6   6          4.49         22.22        13.12 o                         
  -7   6   6         83.46        110.66        19.40 o                         
  -6   6   6         44.78         50.55         5.91 o                         
  -5   6   6         85.43         95.57         7.42 o                         
  -4   6   6          0.04          4.94         5.45 o                         
  -3   6   6         46.85         50.53         9.38 o                         
  -2   6   6        176.54        186.29        12.35 o                         
  -1   6   6          0.06         -1.57         4.83 o                         
   0   6   6         35.60         35.00         4.44 o                         
   1   6   6        235.63        228.91         9.66 o                         
   2   6   6        780.85        783.45        39.35 o                         
   3   6   6          4.76          4.19         6.70 o                         
   4   6   6          2.59          4.37         2.78 o                         
   5   6   6         11.21          8.20         4.65 o                         
   6   6   6        139.60        140.51         7.65 o                         
  -5   7   6         16.87         29.25        15.80 o                         
  -4   7   6         14.47         21.34         6.12 o                         
  -3   7   6         24.93         26.30         6.68 o                         
  -2   7   6          1.12          6.53         5.58 o                         
  -1   7   6        143.61        162.75        13.20 o                         
   0   7   6         54.20         55.76         5.67 o                         
   1   7   6         17.98         18.47         4.20 o                         
   2   7   6         79.09         73.76        14.00 o                         
   3   7   6          8.54          3.99         3.11 o                         
   4   7   6         22.14         21.02         4.47 o                         
 -11   0   7        180.37         83.82        27.19 o                         
  -9   0   7          0.00          2.08         1.57 o                         
  -7   0   7         29.95         29.26         2.76 o                         
  -5   0   7         20.78         23.71         3.85 o                         
  -3   0   7          7.74         11.97         3.22 o                         
  -1   0   7        283.24        263.99         7.44 o                         
   1   0   7         65.52         56.27         3.58 o                         
   3   0   7         10.61         16.49         2.39 o                         
   5   0   7        135.49        131.86         5.68 o                         
   7   0   7        243.97        245.98         7.19 o                         
   9   0   7        615.02        653.21        18.30 o                         
 -12   1   7        207.88        173.80        35.72 o                         
 -11   1   7        126.31        129.64        50.10 o                         
 -10   1   7         84.23         82.83        26.69 o                         
  -9   1   7        489.21        416.92        41.31 o                         
  -8   1   7        149.30        150.77         6.27 o                         
  -7   1   7        137.84        149.73         3.75 o                         
  -6   1   7        431.80        415.07         5.67 o                         
  -5   1   7          4.55          6.98         1.14 o                         
  -4   1   7         26.20         20.96         1.81 o                         
  -3   1   7        276.55        315.32         4.78 o                         
  -2   1   7        251.70        252.05         7.31 o                         
  -1   1   7        232.26        235.30         4.56 o                         
   0   1   7        532.03        476.50         6.54 o                         
   1   1   7        170.76        174.00         3.52 o                         
   2   1   7        137.59        140.32         3.53 o                         
   3   1   7         85.55         75.69         2.88 o                         
   4   1   7         44.82         51.27         2.69 o                         
   5   1   7          0.00         -0.09         1.39 o                         
   6   1   7          2.52          2.79         1.43 o                         
   7   1   7        132.01        133.03         3.40 o                         
   8   1   7         61.91         65.72         3.52 o                         
   9   1   7        151.39        150.29         5.60 o                         
  10   1   7         63.61         61.31         7.29 o                         
 -12   2   7         41.68         85.53        32.63 o                         
 -11   2   7         87.63         51.68        22.07 o                         
 -10   2   7        102.69         87.06        26.95 o                         
  -9   2   7          5.88          5.63         3.04 o                         
  -8   2   7          5.56          5.70        15.52 o                         
  -7   2   7          5.21          8.84         3.09 o                         
  -6   2   7          2.59          2.70         1.05 o                         
  -5   2   7         74.42         73.89         2.66 o                         
  -4   2   7          6.74          5.23         1.07 o                         
  -3   2   7         82.36         81.75         2.43 o                         
  -2   2   7        302.04        317.16         4.46 o                         
  -1   2   7        219.76        237.37         4.59 o                         
   0   2   7        335.67        350.25         5.61 o                         
   1   2   7        121.26        119.43         3.42 o                         
   2   2   7        128.27        123.75         4.70 o                         
   3   2   7         67.88         64.57         3.03 o                         
   4   2   7         30.22         35.18         2.17 o                         
   5   2   7        120.12        133.06         4.34 o                         
   6   2   7         54.96         55.52         3.02 o                         
   7   2   7        215.77        220.71         5.47 o                         
   8   2   7        165.41        169.89         6.72 o                         
   9   2   7         47.40         56.83         4.76 o                         
  10   2   7         76.92         75.07         7.83 o                         
 -11   3   7         56.67         50.12        25.24 o                         
 -10   3   7         39.12         48.16        23.10 o                         
  -9   3   7          4.02         -2.01        18.11 o                         
  -8   3   7        230.16        244.34        29.92 o                         
  -7   3   7        190.83        191.46         8.59 o                         
  -6   3   7         12.74         19.25        10.73 o                         
  -5   3   7          4.05          2.68         1.20 o                         
  -4   3   7        380.22        378.25         5.74 o                         
  -3   3   7         15.55         13.26         1.50 o                         
  -2   3   7       1153.05       1127.19        14.41 o                         
  -1   3   7          0.75          2.73         1.56 o                         
   0   3   7          2.08          1.34         1.11 o                         
   1   3   7         67.54         56.05         4.94 o                         
   2   3   7        155.49        140.84         4.89 o                         
   3   3   7         43.13         39.62         3.11 o                         
   4   3   7          4.84          4.32         2.00 o                         
   5   3   7          0.47          1.87         1.91 o                         
   6   3   7          3.20          2.70         2.27 o                         
   7   3   7          0.01         -0.59         2.17 o                         
   8   3   7          0.00         -0.25         2.54 o                         
   9   3   7         26.82         24.61         3.26 o                         
 -10   4   7         17.62          1.26        19.12 o                         
  -9   4   7         11.49          5.28        17.44 o                         
  -8   4   7         86.46         86.15         6.47 o                         
  -7   4   7         65.50         70.89         6.14 o                         
  -6   4   7        226.53        235.16        10.27 o                         
  -5   4   7        233.69        248.22        17.33 o                         
  -4   4   7        173.81        174.90         8.87 o                         
  -3   4   7        356.24        350.23        12.00 o                         
  -2   4   7         47.90         42.47         2.86 o                         
  -1   4   7         60.60         55.01         2.77 o                         
   0   4   7         19.69         20.72         2.51 o                         
   1   4   7        149.97        151.11         7.67 o                         
   2   4   7          0.13         -1.44         1.82 o                         
   3   4   7          2.06          2.29         2.10 o                         
   4   4   7          7.72          8.23         2.36 o                         
   5   4   7         15.94         12.34         2.64 o                         
   6   4   7         28.11         26.57         2.91 o                         
   7   4   7          0.68         -2.51         2.51 o                         
   8   4   7          4.10          0.18         2.51 o                         
  -9   5   7          1.10          4.87        16.36 o                         
  -8   5   7         24.65         51.05        19.46 o                         
  -7   5   7         13.70         20.55         4.24 o                         
  -6   5   7         95.53        104.90        10.41 o                         
  -5   5   7          2.64          0.88         3.21 o                         
  -4   5   7          3.79          4.28         9.95 o                         
  -3   5   7        285.86        280.47        24.28 o                         
  -2   5   7         76.34         86.49         4.76 o                         
  -1   5   7         14.66          9.41         2.78 o                         
   0   5   7         91.91         83.71         5.65 o                         
   1   5   7        317.48        295.31        14.81 o                         
   2   5   7          0.18          1.58         2.67 o                         
   3   5   7          1.87          3.06         2.74 o                         
   4   5   7        162.85        157.19        11.84 o                         
   5   5   7         27.10         30.63         4.09 o                         
   6   5   7          9.53          4.95        10.14 o                         
   7   5   7          3.88          0.63         3.21 o                         
  -7   6   7          4.09         12.78        13.71 o                         
  -6   6   7         14.06         13.24         6.83 o                         
  -5   6   7         28.99         40.49         5.81 o                         
  -4   6   7         48.92         54.19         7.60 o                         
  -3   6   7          0.57         -2.06         4.67 o                         
  -2   6   7        143.36        131.88         7.56 o                         
  -1   6   7         34.48         27.71         4.13 o                         
   0   6   7          3.62          4.12         4.82 o                         
   1   6   7         44.15         40.18         4.89 o                         
   2   6   7        104.30        111.02         6.90 o                         
   3   6   7        115.43        109.55         6.75 o                         
   4   6   7         39.44         41.02         4.78 o                         
   5   6   7         27.37         20.25         3.83 o                         
  -4   7   7         93.32         87.18         8.95 o                         
  -3   7   7          7.20         10.49         5.72 o                         
  -2   7   7         21.42         25.98         4.86 o                         
  -1   7   7          2.51          1.75         3.69 o                         
   0   7   7         14.87          8.36         3.21 o                         
   1   7   7        223.13        231.43        10.23 o                         
   2   7   7          4.09          6.39         3.58 o                         
 -12   0   8         13.42        -31.02        31.02 o                         
 -10   0   8        270.95        260.54        15.39 o                         
  -8   0   8         66.08         66.30         5.35 o                         
  -6   0   8        430.44        441.96        24.30 o                         
  -4   0   8        127.50        119.07         4.71 o                         
  -2   0   8        511.64        517.26        21.92 o                         
   0   0   8        734.50        707.62        33.06 o                         
   2   0   8        911.45        955.69        15.62 o                         
   4   0   8          0.03          1.59         2.27 o                         
   6   0   8         54.21         52.67         4.30 o                         
   8   0   8        519.17        533.55        19.20 o                         
  10   0   8        247.06        245.33        14.92 o                         
 -12   1   8         57.11         68.69        31.11 o                         
 -11   1   8          1.41         10.02        15.32 o                         
 -10   1   8         29.21         23.68         3.55 o                         
  -9   1   8        146.09        154.37         5.87 o                         
  -8   1   8         45.36         44.78         2.11 o                         
  -7   1   8        251.50        241.83         6.55 o                         
  -6   1   8        202.87        187.41         4.82 o                         
  -5   1   8        161.78        158.03         3.78 o                         
  -4   1   8         90.36         88.05         3.65 o                         
  -3   1   8        355.96        369.06        16.13 o                         
  -2   1   8         43.81         39.58         2.26 o                         
  -1   1   8          2.63          4.91         1.76 o                         
   0   1   8        102.76        108.58         3.51 o                         
   1   1   8         23.11         24.67         1.86 o                         
   2   1   8        397.62        397.98         7.04 o                         
   3   1   8          2.55          1.38         1.55 o                         
   4   1   8          1.71          0.97         1.79 o                         
   5   1   8        251.09        233.50         5.78 o                         
   6   1   8        410.58        383.54         6.66 o                         
   7   1   8         93.34         96.85         3.92 o                         
   8   1   8         26.09         29.25         3.31 o                         
   9   1   8         37.48         37.41         4.91 o                         
 -11   2   8         85.74         61.98        27.41 o                         
 -10   2   8        162.80        153.40        14.58 o                         
  -9   2   8        104.65        122.92         7.91 o                         
  -8   2   8         11.79         16.30         2.70 o                         
  -7   2   8         17.55         16.35         2.56 o                         
  -6   2   8          8.56          8.26         1.38 o                         
  -5   2   8         95.23         97.04         3.22 o                         
  -4   2   8          0.70          1.50         1.04 o                         
  -3   2   8         84.79         96.80         3.36 o                         
  -2   2   8        142.82        139.84         3.78 o                         
  -1   2   8         24.43         26.21         2.00 o                         
   0   2   8          2.20          4.88         1.46 o                         
   1   2   8         22.22         19.61         1.57 o                         
   2   2   8         28.34         33.24         2.26 o                         
   3   2   8         86.58         81.44         3.52 o                         
   4   2   8         40.39         45.75         2.64 o                         
   5   2   8        266.80        270.00         9.63 o                         
   6   2   8          2.24          3.78         1.76 o                         
   7   2   8          4.12          5.17         1.90 o                         
   8   2   8         55.38         50.60         4.06 o                         
   9   2   8          0.36          0.59         2.43 o                         
 -11   3   8         83.43        155.85        34.22 o                         
 -10   3   8         70.78         59.79        28.47 o                         
  -9   3   8         77.59         79.80         6.30 o                         
  -8   3   8         46.83         48.55        28.33 o                         
  -7   3   8          3.40          1.96         6.90 o                         
  -6   3   8         58.07         60.75         2.89 o                         
  -5   3   8         83.73         70.57         2.57 o                         
  -4   3   8         11.44         10.21         1.40 o                         
  -3   3   8         36.19         37.71         2.72 o                         
  -2   3   8         28.93         31.07         3.55 o                         
  -1   3   8         20.44         25.98         2.36 o                         
   0   3   8         44.32         44.79         3.13 o                         
   1   3   8         55.73         64.75         3.65 o                         
   2   3   8        193.16        190.58         9.30 o                         
   3   3   8        752.50        690.28        11.43 o                         
   4   3   8         23.28         24.51         2.87 o                         
   5   3   8        143.62        138.07         5.66 o                         
   6   3   8         40.52         46.44         4.12 o                         
   7   3   8         30.01         29.08         3.35 o                         
   8   3   8         11.19         14.92         3.39 o                         
   9   3   8         16.25         10.74         3.00 o                         
 -10   4   8          6.22         -3.70        21.45 o                         
  -9   4   8         12.98         26.34        18.37 o                         
  -8   4   8         31.60         31.06         5.56 o                         
  -7   4   8          1.40         13.73        13.01 o                         
  -6   4   8          0.08         -4.55        13.78 o                         
  -5   4   8         49.85         55.35         5.88 o                         
  -4   4   8         68.33         74.67         5.06 o                         
  -3   4   8         18.58         21.07         2.40 o                         
  -2   4   8          2.55          3.24         1.73 o                         
  -1   4   8          5.74          4.07         1.98 o                         
   0   4   8          0.18          2.10         1.80 o                         
   1   4   8         54.17         40.27         5.95 o                         
   2   4   8         13.62         10.21         2.39 o                         
   3   4   8         31.02         30.26         3.14 o                         
   4   4   8         64.04         60.89         4.11 o                         
   5   4   8        154.49        157.93         6.36 o                         
   6   4   8         15.33         17.99         2.89 o                         
   7   4   8         49.80         54.67         4.55 o                         
   8   4   8         46.31         38.82         3.70 o                         
  -8   5   8         29.13         29.58        18.12 o                         
  -7   5   8        113.74        131.64         8.78 o                         
  -6   5   8         86.29        109.29         7.99 o                         
  -5   5   8         45.33         41.50         6.79 o                         
  -4   5   8         86.83        100.46        10.30 o                         
  -3   5   8          1.30         -1.42         3.15 o                         
  -2   5   8          0.41          1.49         2.72 o                         
  -1   5   8         18.11         15.97         3.20 o                         
   0   5   8          8.57         13.46         9.26 o                         
   1   5   8         56.06         61.18         5.06 o                         
   2   5   8        132.54        137.90         7.27 o                         
   3   5   8        292.46        304.58         8.66 o                         
   4   5   8         49.71         45.59         7.49 o                         
   5   5   8         39.68         48.88         4.96 o                         
   6   5   8        197.49        188.52         8.90 o                         
  -6   6   8        220.60        248.77        11.91 o                         
  -5   6   8         56.28         61.91         7.64 o                         
  -4   6   8         50.32         61.08         8.05 o                         
  -3   6   8         32.47         32.55        10.19 o                         
  -2   6   8          1.07          0.24         4.39 o                         
  -1   6   8          0.00         -0.23         3.29 o                         
   0   6   8         27.05         32.19         9.10 o                         
   1   6   8          0.87          7.44         3.34 o                         
   2   6   8          8.84         10.12         3.25 o                         
   3   6   8        132.48        130.35        16.70 o                         
   4   6   8        104.29        110.29         7.25 o                         
  -2   7   8         29.04         31.58         4.95 o                         
  -1   7   8         94.49         98.44         7.42 o                         
 -11   0   9         45.70         38.88         6.92 o                         
  -9   0   9         72.17         75.80        10.50 o                         
  -7   0   9         68.02         59.59         4.20 o                         
  -5   0   9         47.67         51.85         5.03 o                         
  -3   0   9          1.60          1.53         1.82 o                         
  -1   0   9        177.40        179.52         6.55 o                         
   1   0   9        490.85        467.86        12.05 o                         
   3   0   9         48.81         46.02         4.16 o                         
   5   0   9        496.66        449.22        13.04 o                         
   7   0   9        462.04        452.73        12.11 o                         
   9   0   9         46.87         48.67         7.94 o                         
 -11   1   9        205.26        186.23        32.14 o                         
 -10   1   9          0.27         -1.53        21.81 o                         
  -9   1   9          0.01          0.33         2.17 o                         
  -8   1   9         81.78         82.14         4.49 o                         
  -7   1   9         15.71         17.68         1.79 o                         
  -6   1   9          8.94         10.88         1.44 o                         
  -5   1   9         52.16         58.22         2.70 o                         
  -4   1   9        285.48        272.07         5.46 o                         
  -3   1   9         43.93         44.92         2.80 o                         
  -2   1   9         36.61         32.35         2.25 o                         
  -1   1   9        490.01        492.84         7.48 o                         
   0   1   9        243.88        223.93         8.00 o                         
   1   1   9        407.09        394.36         6.34 o                         
   2   1   9        130.61        129.29         3.96 o                         
   3   1   9         84.21         81.48         4.27 o                         
   4   1   9          0.87          1.42         1.70 o                         
   5   1   9        127.11        121.35         4.51 o                         
   6   1   9        100.74        115.74         4.11 o                         
   7   1   9        160.39        155.54         5.25 o                         
   8   1   9          0.16         -0.66         4.37 o                         
   9   1   9         45.99         51.62         6.79 o                         
 -11   2   9         43.36         56.71        27.36 o                         
 -10   2   9        185.72        190.07         7.24 o                         
  -9   2   9         97.96        114.53        12.53 o                         
  -8   2   9         63.88         65.04         4.43 o                         
  -7   2   9         98.93        107.41         5.53 o                         
  -6   2   9          9.13         10.27         1.54 o                         
  -5   2   9        285.33        259.24         5.46 o                         
  -4   2   9         25.56         26.75         1.99 o                         
  -3   2   9         68.39         59.05         2.75 o                         
  -2   2   9        166.33        168.42         4.35 o                         
  -1   2   9        139.64        139.06         4.57 o                         
   0   2   9         17.80         17.91         1.93 o                         
   1   2   9        328.08        328.92         5.45 o                         
   2   2   9        661.54        638.39         9.76 o                         
   3   2   9        268.33        236.76         6.16 o                         
   4   2   9        308.94        274.76         6.78 o                         
   5   2   9        774.66        737.13        17.79 o                         
   6   2   9         37.07         39.57         3.02 o                         
   7   2   9         29.00         24.68         3.32 o                         
   8   2   9        153.29        150.28         6.65 o                         
 -10   3   9         77.43         75.80        19.46 o                         
  -9   3   9          0.99          3.94         4.62 o                         
  -8   3   9        244.22        235.29         8.85 o                         
  -7   3   9         11.19         16.20         2.90 o                         
  -6   3   9          1.12          4.60         3.27 o                         
  -5   3   9        179.40        172.61         5.85 o                         
  -4   3   9          1.85          1.52         1.57 o                         
  -3   3   9          8.82          5.56         1.75 o                         
  -2   3   9         48.19         45.03         3.03 o                         
  -1   3   9        165.35        167.68         5.17 o                         
   0   3   9         46.85         42.44         2.99 o                         
   1   3   9        161.43        151.32         4.85 o                         
   2   3   9        212.27        195.72         5.56 o                         
   3   3   9         72.14         80.07         3.75 o                         
   4   3   9        356.23        338.11         7.37 o                         
   5   3   9          4.61          5.12         2.58 o                         
   6   3   9         20.57         18.15         3.09 o                         
   7   3   9        108.77        113.19         5.82 o                         
   8   3   9         45.68         52.21         4.53 o                         
  -9   4   9         33.31         81.07        27.34 o                         
  -8   4   9         54.78         64.62         6.65 o                         
  -7   4   9        193.52        202.77         8.33 o                         
  -6   4   9        113.65        118.38         6.26 o                         
  -5   4   9          0.00         -3.47         3.47 o                         
  -4   4   9         29.76         27.09         2.64 o                         
  -3   4   9          4.38          4.27         1.93 o                         
  -2   4   9         63.96         53.19         4.47 o                         
  -1   4   9          1.55          5.16         2.04 o                         
   0   4   9          3.11          4.69         2.13 o                         
   1   4   9        293.68        288.38         7.95 o                         
   2   4   9        219.26        199.46         6.81 o                         
   3   4   9          3.28          4.55         4.16 o                         
   4   4   9        156.32        154.51         6.37 o                         
   5   4   9        266.24        266.18         8.29 o                         
   6   4   9         16.56         18.81         3.39 o                         
   7   4   9         30.19         33.89         3.96 o                         
  -8   5   9          9.53         12.35        16.86 o                         
  -7   5   9          9.70         19.35         4.83 o                         
  -6   5   9        145.89        166.50         7.64 o                         
  -5   5   9          2.15          8.38         5.09 o                         
  -4   5   9        352.47        359.20        11.44 o                         
  -3   5   9         10.78         21.37         3.63 o                         
  -2   5   9        123.19        113.49         7.97 o                         
  -1   5   9          0.51         -1.92         2.84 o                         
   0   5   9         30.54         27.27         3.63 o                         
   1   5   9         61.89         62.30         4.23 o                         
   2   5   9        104.07        114.14         7.85 o                         
   3   5   9          7.23          9.64         2.38 o                         
   4   5   9          2.34          7.87         3.37 o                         
   5   5   9         19.81         20.31         3.49 o                         
  -5   6   9          8.46         13.90         3.78 o                         
  -4   6   9        130.56        133.25        21.62 o                         
  -3   6   9          4.46          4.87         3.03 o                         
  -2   6   9        114.94        128.36         7.81 o                         
  -1   6   9        118.90        108.05         9.97 o                         
   0   6   9          0.75         -2.79         3.71 o                         
   1   6   9         12.63         20.29         6.62 o                         
   2   6   9         66.08         74.21         6.20 o                         
   3   6   9         25.31         24.07         7.62 o                         
 -10   0  10        103.87         99.16        11.85 o                         
  -8   0  10        309.91        302.23         8.20 o                         
  -6   0  10         40.90         36.55        12.05 o                         
  -4   0  10        103.15         97.77         4.90 o                         
  -2   0  10       1507.96       1436.40        18.65 o                         
   0   0  10       3509.59       3916.93       375.40 o                         
   2   0  10        140.26        137.01         6.59 o                         
   4   0  10        232.90        240.70         9.63 o                         
   6   0  10         12.32          8.16         3.95 o                         
   8   0  10        165.71        188.00        13.45 o                         
 -11   1  10          0.02          4.11        17.35 o                         
 -10   1  10          0.03          1.78         3.03 o                         
  -9   1  10          1.82          2.69         2.02 o                         
  -8   1  10         28.35         34.41         3.84 o                         
  -7   1  10         67.17         74.38         3.31 o                         
  -6   1  10        246.18        246.04         5.17 o                         
  -5   1  10         74.31         65.53         3.70 o                         
  -4   1  10          3.63          2.09         1.45 o                         
  -3   1  10        730.34        722.55        10.49 o                         
  -2   1  10       1367.39       1341.90        14.27 o                         
  -1   1  10        185.87        194.72         5.15 o                         
   0   1  10       1184.57       1132.01        12.18 o                         
   1   1  10        732.51        717.28         9.87 o                         
   2   1  10          0.70          1.25         1.76 o                         
   3   1  10        148.86        137.27         4.81 o                         
   4   1  10        474.73        443.21         8.48 o                         
   5   1  10        105.33        109.57         4.23 o                         
   6   1  10          0.41          1.79         2.00 o                         
   7   1  10         27.05         24.33         3.34 o                         
   8   1  10         69.07         72.13         5.13 o                         
 -10   2  10          3.47          7.34         4.40 o                         
  -9   2  10        153.78        150.79        26.21 o                         
  -8   2  10          0.01          3.68         4.74 o                         
  -7   2  10          0.06          1.54         2.96 o                         
  -6   2  10         64.32         62.26         3.21 o                         
  -5   2  10        261.77        244.64         6.11 o                         
  -4   2  10         76.91         84.94         3.35 o                         
  -3   2  10        100.78         94.29         3.98 o                         
  -2   2  10         16.08         17.11         2.54 o                         
  -1   2  10         23.92         27.14         2.21 o                         
   0   2  10         28.48         30.05         2.38 o                         
   1   2  10          9.31         15.96         3.12 o                         
   2   2  10        265.41        272.21         7.15 o                         
   3   2  10        411.49        355.54         8.23 o                         
   4   2  10         73.58         66.26         4.35 o                         
   5   2  10          8.56         12.35         2.24 o                         
   6   2  10         20.89         21.00         2.83 o                         
   7   2  10         18.88         17.92         3.18 o                         
  -9   3  10         17.90         27.67         3.68 o                         
  -8   3  10          6.81          8.57         2.96 o                         
  -7   3  10         18.01         17.90         3.38 o                         
  -6   3  10        105.67        109.81         7.72 o                         
  -5   3  10         76.81         65.01         3.78 o                         
  -4   3  10        249.13        229.77         6.70 o                         
  -3   3  10        419.75        392.21         8.92 o                         
  -2   3  10         31.41         27.46         2.71 o                         
  -1   3  10         87.52        101.55         4.74 o                         
   0   3  10        117.94        116.81         4.47 o                         
   1   3  10        436.54        394.88         8.01 o                         
   2   3  10        154.60        152.63         5.22 o                         
   3   3  10        165.58        165.32         5.50 o                         
   4   3  10        110.34        117.59         4.81 o                         
   5   3  10          6.17          8.85         2.74 o                         
   6   3  10         28.38         32.14         3.87 o                         
   7   3  10         15.55         15.37         4.14 o                         
  -8   4  10          2.19          2.83         2.72 o                         
  -7   4  10          1.06         -0.12         2.79 o                         
  -6   4  10         20.68         18.49         3.39 o                         
  -5   4  10         16.80         25.85         4.58 o                         
  -4   4  10          5.52          9.05         2.26 o                         
  -3   4  10         67.18         52.30         3.62 o                         
  -2   4  10         10.16          4.98         2.01 o                         
  -1   4  10         43.57         50.04         5.17 o                         
   0   4  10         25.10         30.03         3.20 o                         
   1   4  10          2.27          1.93         2.13 o                         
   2   4  10         23.71         19.64         3.15 o                         
   3   4  10        138.00        126.40         9.82 o                         
   4   4  10          6.10          6.84         2.67 o                         
   5   4  10          3.31          5.33         2.76 o                         
   6   4  10          3.21         -0.43         3.54 o                         
  -7   5  10         90.42         90.67         6.55 o                         
  -6   5  10         22.49         30.46         4.42 o                         
  -5   5  10         17.45         12.58         3.73 o                         
  -4   5  10          0.06          1.57         2.70 o                         
  -3   5  10          0.05          5.92         2.93 o                         
  -2   5  10        111.30        104.90         5.63 o                         
  -1   5  10        118.42        115.99         5.50 o                         
   0   5  10         61.41         56.67         4.29 o                         
   1   5  10         25.39         28.43         4.67 o                         
   2   5  10          2.69          4.16         2.60 o                         
   3   5  10         50.50         46.44         5.00 o                         
   4   5  10         25.93         21.84         3.63 o                         
  -3   6  10         17.28         19.74         4.13 o                         
  -2   6  10          2.18          2.97         3.09 o                         
  -1   6  10          8.97         10.85         3.92 o                         
   0   6  10         71.50         67.25         6.04 o                         
  -9   0  11        324.64        316.24        18.47 o                         
  -7   0  11        122.03        116.42         5.64 o                         
  -5   0  11         55.84         60.50         9.54 o                         
  -3   0  11        150.54        151.25         6.50 o                         
  -1   0  11        396.04        414.01        25.66 o                         
   1   0  11          4.06          4.67         2.66 o                         
   3   0  11        106.36        101.79         6.34 o                         
   5   0  11         21.15         26.19         4.09 o                         
   7   0  11          4.20          4.65         3.33 o                         
 -10   1  11          1.39         -1.56         3.28 o                         
  -9   1  11         63.69         59.83         5.94 o                         
  -8   1  11        152.16        158.06         7.39 o                         
  -7   1  11        339.19        332.13        10.38 o                         
  -6   1  11         18.91         24.20         2.21 o                         
  -5   1  11        169.29        162.10         4.78 o                         
  -4   1  11        391.53        414.23         7.54 o                         
  -3   1  11          0.69          0.41         1.61 o                         
  -2   1  11        340.47        338.52         6.99 o                         
  -1   1  11        651.57        637.07         9.96 o                         
   0   1  11          5.14          5.99         1.89 o                         
   1   1  11          0.06          2.00         1.72 o                         
   2   1  11        354.42        324.36        11.54 o                         
   3   1  11         70.56         71.73         3.91 o                         
   4   1  11          7.24         11.23         2.31 o                         
   5   1  11          0.71          5.86         2.18 o                         
   6   1  11         94.72         94.98         4.68 o                         
   7   1  11          0.33          4.18         3.06 o                         
  -9   2  11         21.55         19.10         4.48 o                         
  -8   2  11         36.37         35.07         4.07 o                         
  -7   2  11        250.68        249.81         7.64 o                         
  -6   2  11        131.30        120.69         5.55 o                         
  -5   2  11        422.91        420.73         7.22 o                         
  -4   2  11        357.93        353.08         6.74 o                         
  -3   2  11        308.43        317.48         6.61 o                         
  -2   2  11          7.25          7.14         2.04 o                         
  -1   2  11          0.35          1.01         2.15 o                         
   0   2  11        155.83        138.42         4.67 o                         
   1   2  11          4.99          6.74         1.96 o                         
   2   2  11         57.82         58.61         3.35 o                         
   3   2  11        152.11        126.78         7.26 o                         
   4   2  11         19.94         27.50         2.92 o                         
   5   2  11         12.38         16.53         2.39 o                         
   6   2  11          6.32          5.15         2.11 o                         
  -8   3  11         29.98         30.75         4.42 o                         
  -7   3  11         16.46         19.63         3.89 o                         
  -6   3  11         18.58         19.62         3.40 o                         
  -5   3  11        106.37        126.17         7.26 o                         
  -4   3  11        544.90        533.43        10.05 o                         
  -3   3  11        246.77        234.40         6.96 o                         
  -2   3  11          4.27          1.53         2.05 o                         
  -1   3  11        144.70        159.68         8.60 o                         
   0   3  11         21.88         19.83         3.75 o                         
   1   3  11         44.63         43.55         3.30 o                         
   2   3  11          0.12          3.90         2.20 o                         
   3   3  11        121.56        114.35         5.41 o                         
   4   3  11          6.04          0.60         2.09 o                         
   5   3  11          3.11          1.59         3.14 o                         
  -7   4  11        134.12        143.05         7.44 o                         
  -6   4  11         45.56         42.75         4.80 o                         
  -5   4  11          3.53          2.48         2.89 o                         
  -4   4  11         16.69         13.85         3.60 o                         
  -3   4  11        105.01         99.16         4.93 o                         
  -2   4  11          6.00          6.29         2.28 o                         
  -1   4  11          0.48          2.00         2.12 o                         
   0   4  11         56.44         47.39         3.94 o                         
   1   4  11          7.70          9.55         2.61 o                         
   2   4  11         66.72         60.54         4.83 o                         
   3   4  11          0.12          0.35         2.71 o                         
   4   4  11        187.42        195.67         8.90 o                         
  -5   5  11         58.81         63.94        10.13 o                         
  -4   5  11        136.82        147.43        15.22 o                         
  -3   5  11          1.10          3.97         3.57 o                         
  -2   5  11          0.13          2.33         2.36 o                         
  -1   5  11         32.22         23.76         3.23 o                         
   0   5  11        190.38        176.56         9.44 o                         
   1   5  11          2.78          4.17         2.73 o                         
   2   5  11        123.60        138.37         6.71 o                         
  -8   0  12        383.67        391.20        17.86 o                         
  -6   0  12         48.08         54.85        11.06 o                         
  -4   0  12          0.55          2.51         3.41 o                         
  -2   0  12        356.51        352.51        24.52 o                         
   0   0  12         28.89         29.01         3.98 o                         
   2   0  12         37.11         32.37         7.54 o                         
   4   0  12        331.02        322.23        11.39 o                         
   6   0  12          4.39          7.98         5.11 o                         
  -9   1  12         59.00         74.36         6.77 o                         
  -8   1  12         26.13         29.13         3.48 o                         
  -7   1  12         21.01         16.79         2.90 o                         
  -6   1  12         31.44         30.89         2.50 o                         
  -5   1  12         82.33         86.36         3.71 o                         
  -4   1  12         60.47         61.77         3.41 o                         
  -3   1  12         10.20         14.47         2.36 o                         
  -2   1  12         41.75         41.66         4.22 o                         
  -1   1  12        117.09        123.14         4.67 o                         
   0   1  12          0.94          1.72         1.89 o                         
   1   1  12          0.12          1.50         2.00 o                         
   2   1  12          0.12          1.43         2.13 o                         
   3   1  12         12.25         14.32         2.65 o                         
   4   1  12          0.84          1.83         2.29 o                         
   5   1  12         38.38         40.99         3.34 o                         
  -8   2  12          0.04          2.94         2.79 o                         
  -7   2  12          2.67          0.36         2.54 o                         
  -6   2  12          1.23          4.03         2.59 o                         
  -5   2  12        227.54        219.94         5.65 o                         
  -4   2  12          3.01          3.32         2.02 o                         
  -3   2  12         37.71         34.84         2.81 o                         
  -2   2  12         11.05          6.59         2.46 o                         
  -1   2  12         52.54         56.15         3.36 o                         
   0   2  12         38.59         34.91         3.02 o                         
   1   2  12         65.35         65.50         3.68 o                         
   2   2  12          1.61         -0.43         2.20 o                         
   3   2  12          5.40          5.83         4.41 o                         
   4   2  12          1.36          3.06         3.46 o                         
   5   2  12          4.06          6.80         2.58 o                         
  -7   3  12          2.25          4.85         2.80 o                         
  -6   3  12          0.57          6.23         4.13 o                         
  -5   3  12        235.10        232.16        10.13 o                         
  -4   3  12        291.78        319.03        11.48 o                         
  -3   3  12          0.38          3.89         3.32 o                         
  -2   3  12         14.38         11.18         2.41 o                         
  -1   3  12          1.87          1.11         2.04 o                         
   0   3  12        124.16        129.77         5.25 o                         
   1   3  12         41.90         47.40         3.59 o                         
   2   3  12          4.50          8.93         3.06 o                         
   3   3  12         20.21         21.80         3.02 o                         
   4   3  12          7.32          9.47         2.63 o                         
  -5   4  12          1.98          0.28         7.81 o                         
  -4   4  12         19.07         22.48         8.28 o                         
  -3   4  12        132.18        135.51         6.41 o                         
  -2   4  12          6.52          4.34         2.39 o                         
  -1   4  12          2.56          6.01         3.52 o                         
   0   4  12          0.80          2.98         3.96 o                         
   1   4  12          6.85          8.65         2.86 o                         
   2   4  12         45.66         45.89         4.28 o                         
  -7   0  13          0.07          3.22         5.73 o                         
  -5   0  13         24.14         30.72         5.34 o                         
  -3   0  13        129.96        141.53        13.13 o                         
  -1   0  13        277.48        286.79        10.37 o                         
   1   0  13        108.86        107.35        12.64 o                         
   3   0  13         17.85         16.81         3.84 o                         
  -7   1  13          0.29         -0.49         2.16 o                         
  -6   1  13          1.68          1.89         2.29 o                         
  -5   1  13          0.36         -1.66         1.66 o                         
  -4   1  13          1.23          3.17         1.94 o                         
  -3   1  13        104.87        122.04         4.99 o                         
  -2   1  13         90.57         97.05         5.12 o                         
  -1   1  13          8.28          9.49         2.37 o                         
   0   1  13          0.32          2.05         2.36 o                         
   1   1  13         42.06         44.30         3.50 o                         
   2   1  13         13.78          6.19         2.33 o                         
   3   1  13          9.31          5.21         2.46 o                         
   4   1  13         47.89         51.40         3.71 o                         
  -7   2  13         14.98         16.19         4.17 o                         
  -6   2  13          7.41          4.32         2.69 o                         
  -5   2  13         18.00         16.87         2.82 o                         
  -4   2  13         34.30         38.48         3.02 o                         
  -3   2  13          0.00          1.59         2.00 o                         
  -2   2  13         12.40         10.71         2.22 o                         
  -1   2  13        182.21        194.29         5.98 o                         
   0   2  13        415.10        435.57        10.14 o                         
   1   2  13          0.12         -0.37         2.25 o                         
   2   2  13         18.94         19.19         2.90 o                         
   3   2  13          0.08          0.96         2.26 o                         
  -5   3  13          3.63          1.58         3.73 o                         
  -4   3  13          8.75          9.00         4.00 o                         
  -3   3  13          9.31          5.32         2.38 o                         
  -2   3  13          0.77          2.04         2.47 o                         
  -1   3  13          2.56         -0.10         2.42 o                         
   0   3  13        202.59        210.10         6.86 o                         
   1   3  13         12.97         15.10         2.87 o                         
   2   3  13        157.91        163.44         9.12 o                         
  -4   0  14        107.38        130.85        14.84 o                         
  -2   0  14        148.79        152.32         8.13 o                         
   0   0  14          0.01         -1.23         3.15 o                         
   2   0  14         27.12         49.61         5.57 o                         
  -5   1  14        151.65        163.11         9.98 o                         
  -4   1  14         82.23         92.38         5.58 o                         
  -3   1  14        100.91        102.90         6.00 o                         
  -2   1  14         62.06         69.86         4.71 o                         
  -1   1  14        147.75        156.51         6.11 o                         
   0   1  14          0.05         -0.76         2.39 o                         
   1   1  14         64.46         77.77         4.69 o                         
  -4   2  14          0.62          0.39         2.10 o                         
  -3   2  14         15.53         16.82         2.75 o                         
  -2   2  14         37.55         42.12         3.36 o                         
  -1   2  14         31.96         33.69         3.12 o                         
   0   2  14         34.36         46.36         3.69 o                         
                                                                                
